# Supplementary material for: catena-Poly[[[aqua­copper(II)]-μ-hydroxido-κ2O:O-μ-[3-(4H-1,2,4-triazol-4-yl)benzoato]-κ2N1:N2] monohydrate]
Source: IUCrdata. 2025 Jul 29;10(Pt 7):x250638. doi: 10.1107/S2414314625006388 (PMC12326467; doi:10.1107/S2414314625006388)
Supplement: Supplementary file 1 [file x-10-x250638-sup1.cif]

##############################################################################
#                                                                            #
# This CIF contains the data for a data article accepted for                 #
# publication in IUCrData. It conforms to the requirements of                #
# Notes for Authors for IUCrData, and has been                               #
# peer reviewed under the auspices of IUCrData.                              #
#                                                                            #
# Full details of the Crystallographic Information File format               #
# are given in the paper "The Crystallographic Information File (CIF):       #
# a New Standard Archive File for Crystallography" by S. R. Hall, F. H.      #
# Allen and I. D. Brown [Acta Cryst. (1991), A47, 655-685].                  #
#                                                                            #
# The current version of the core CIF dictionary is obtainable from          #
# ftp://ftp.iucr.org/pub/cif_core.dic.                                       #
#                                                                            #
# Software is freely available for graphical display of the structure(s)     #
# in this CIF. For information consult the CIF software page                 #
# http://www.iucr.org/resources/cif/software.                                #
#                                                                            #
# This file may be used for bona fide research purposes within the           #
# scientific community so long as proper attribution is given to the data    # 
# article from which it was obtained.                                        #
#                                                                            #
##############################################################################
data_I
_audit_creation_method     'SHELXL-2019/3'
_journal_date_recd_electronic     2025-05-05
_journal_date_accepted     2025-07-17
_journal_name_full     'IUCrData'
_journal_year     2025
_journal_volume     10
_journal_issue      1
_journal_page_first     0
_journal_page_last     0
_journal_paper_category     HM
_journal_paper_doi     10.1107/S2414314625006388
_journal_coeditor_code     WM4229
_publ_contact_author_name     'Ai-Xin Zhu'
_publ_contact_author_address
;
Faculty of Chemistry and Chemical Engineering,
Yunnan Normal University, Kunming 650050,
People's Republic of China
;
_publ_contact_author_email     'zaxchem@126.com'
_publ_contact_author_fax     ?
_publ_contact_author_phone     ?
_publ_section_title
;\
<i>catena</i>-Poly[[[aquacopper(II)]-\m-hydroxido-\k^2^<i>O</i>:<i>O</i>-\m-[3-\
(4<i>H</i>-1,2,4-triazol-4-yl)benzoato]-\k^2^<i>N</i>^1^:<i>N</i>^2^]
monohydrate]
;
loop_
    _publ_author_name
    _publ_author_footnote
    _publ_author_address
    'Li, Xiao-Yu' .
;
Faculty of Chemistry and Chemical Engineering,
Yunnan Normal University, Kunming 650050,
People's Republic of China
;
    'Zhou, Ye' .
;
Faculty of Chemistry and Chemical Engineering,
Yunnan Normal University, Kunming 650050,
People's Republic of China
;
    'Wang, Hong-Can' .
;
Faculty of Chemistry and Chemical Engineering,
Yunnan Normal University, Kunming 650050,
People's Republic of China
;
    'Ji, Meng' .
;
Faculty of Chemistry and Chemical Engineering,
Yunnan Normal University, Kunming 650050,
People's Republic of China
;
    'Li, Guo-Ao' .
;
Faculty of Chemistry and Chemical Engineering,
Yunnan Normal University, Kunming 650050,
People's Republic of China
;
    'Zhu, Ai-Xin' .
;
Faculty of Chemistry and Chemical Engineering,
Yunnan Normal University, Kunming 650050,
People's Republic of China
;
_publ_section_synopsis
;
The Cu^2+^ cation in the polymeric title compound has an N~2~O~3~ coordination
set, intermediate between a square pyramid and a trigonal bipyramid.
;
_chemical_name_systematic
;\
<i>catena</i>-Poly[[[aquacopper(II)]-\m-hydroxido-\k^2^<i>O</i>:<i>O</i>-\
\m-[3-(4<i>H</i>-1,2,4-triazol-4-yl)benzoato]-\k^2^<i>N</i>^1^:<i>N</i>^2^]
monohydrate]
;
_chemical_name_common     ?
_chemical_formula_moiety     'C9 H11 Cu N3 O5'
_chemical_formula_sum     'C9 H11 Cu N3 O5'
_chemical_formula_iupac     '[Cu (C9 H6 N3 O2) (O H) (H2 O1)], H2 O'
_chemical_formula_weight     304.75
_chemical_melting_point     ?
_space_group_crystal_system     orthorhombic
_space_group_name_H-M_alt     'P b c m'
_space_group_name_Hall     '-P 2c 2b'
loop_
    _space_group_symop_operation_xyz
    'x, y, z'
    '-x, -y, z+1/2'
    '-x, y+1/2, -z+1/2'
    'x, -y+1/2, -z'
    '-x, -y, -z'
    'x, y, -z-1/2'
    'x, -y-1/2, z-1/2'
    '-x, y-1/2, z'
_cell_length_a     11.456(2)
_cell_length_b     14.140(3)
_cell_length_c     6.8502(14)
_cell_angle_alpha     90
_cell_angle_beta     90
_cell_angle_gamma     90
_cell_volume     1109.6(4)
_cell_formula_units_Z     4
_cell_measurement_reflns_used     2652
_cell_measurement_theta_min     5.16
_cell_measurement_theta_max     54.92
_cell_measurement_temperature     293(2)
_exptl_crystal_description     block
_exptl_crystal_colour     blue
_exptl_crystal_size_max     0.250
_exptl_crystal_size_mid     0.220
_exptl_crystal_size_min     0.200
_exptl_crystal_density_diffrn     1.824
_exptl_crystal_density_meas     ?
_exptl_crystal_density_method     ?
_exptl_crystal_F_000     620
_exptl_absorpt_coefficient_mu     1.987
_exptl_absorpt_correction_type     multi-scan
_exptl_absorpt_process_details
;
(ABSCOR; Higashi, 2001)
;
_exptl_absorpt_correction_T_min     0.746
_exptl_absorpt_correction_T_max     0.896
_diffrn_ambient_temperature     293(2)
_diffrn_source     ?
_diffrn_radiation_type     MoK\a
_diffrn_radiation_wavelength     0.71073
_diffrn_measurement_device_type     'Rigaku R-AXIS SPIDER'
_diffrn_measurement_method     '\w scans'
_diffrn_detector_area_resol_mean     ?
_diffrn_reflns_number     10406
_diffrn_reflns_av_R_equivalents     0.0379
_diffrn_reflns_av_unetI/netI     0.0249
_diffrn_reflns_theta_min     3.386
_diffrn_reflns_theta_max     27.435
_diffrn_reflns_theta_full     25.242
_diffrn_measured_fraction_theta_max     0.998
_diffrn_measured_fraction_theta_full     0.997
_diffrn_reflns_limit_h_min     -14
_diffrn_reflns_limit_h_max     14
_diffrn_reflns_limit_k_min     -17
_diffrn_reflns_limit_k_max     18
_diffrn_reflns_limit_l_min     -8
_diffrn_reflns_limit_l_max     8
_diffrn_standards_number     0
_diffrn_standards_interval_count     0
_diffrn_standards_interval_time     0
_diffrn_standards_decay_%     0
_refine_special_details     ?
_reflns_number_total     1374
_reflns_number_gt     1209
_reflns_threshold_expression     'I > 2\s(I)'
_refine_ls_structure_factor_coef     Fsqd
_refine_ls_matrix_type     full
_refine_ls_R_factor_all     0.0297
_refine_ls_R_factor_gt     0.0265
_refine_ls_wR_factor_gt     0.0757
_refine_ls_wR_factor_ref     0.0780
_refine_ls_goodness_of_fit_ref     1.127
_refine_ls_restrained_S_all     1.127
_refine_ls_number_reflns     1374
_refine_ls_number_parameters     101
_refine_ls_number_restraints     0
_refine_ls_hydrogen_treatment     constr
_refine_ls_weighting_scheme     calc
_refine_ls_weighting_details
              'w=1/[\s^2^(Fo^2^)+(0.0400P)^2^+0.7023P] where P=(Fo^2^+2Fc^2^)/3'
_atom_sites_solution_hydrogens     mixed
_atom_sites_solution_primary     ?
_atom_sites_solution_secondary     ?
_refine_ls_shift/su_max     0.000
_refine_ls_shift/su_mean     0.000
_refine_diff_density_max     0.482
_refine_diff_density_min     -0.453
_refine_ls_extinction_method     none
_refine_ls_extinction_coef     .
loop_
    _atom_type_symbol
    _atom_type_description
    _atom_type_scat_dispersion_real
    _atom_type_scat_dispersion_imag
    _atom_type_scat_source
    'C' 'C' 0.0033 0.0016
                         'International Tables Vol C Tables 4.2.6.8 and 6.1.1.4'
    'H' 'H' 0.0000 0.0000
                         'International Tables Vol C Tables 4.2.6.8 and 6.1.1.4'
    'N' 'N' 0.0061 0.0033
                         'International Tables Vol C Tables 4.2.6.8 and 6.1.1.4'
    'O' 'O' 0.0106 0.0060
                         'International Tables Vol C Tables 4.2.6.8 and 6.1.1.4'
    'Cu' 'Cu' 0.3201 1.2651
                         'International Tables Vol C Tables 4.2.6.8 and 6.1.1.4'
_computing_data_collection
;
RAPID-AUTO (Rigaku, 1999)
;
_computing_cell_refinement
;
RAPID-AUTO (Rigaku, 1999)
;
_computing_data_reduction
;
CrystalClear (Rigaku, 2002)
;
_computing_structure_solution
;
<i>SHELXT</i> (Sheldrick, 2015a)
;
_computing_structure_refinement
;
SHELXL (Sheldrick, 2015b)
;
_computing_molecular_graphics
;
DIAMOND (Brandenburg, 1999)
;
_computing_publication_material
;
publCIF (Westrip, 2010)
;
loop_
    _atom_site_type_symbol
    _atom_site_label
    _atom_site_fract_x
    _atom_site_fract_y
    _atom_site_fract_z
    _atom_site_U_iso_or_equiv
    _atom_site_adp_type
    _atom_site_calc_flag
    _atom_site_occupancy
    _atom_site_disorder_assembly
    _atom_site_disorder_group
    Cu Cu1 0.33189(3) 0.750000 0.500000 0.01519(13) Uani d 1 . .
    N N1 0.28663(14) 0.63184(10) 0.3510(2) 0.0197(3) Uani d 1 . .
    N N2 0.2127(2) 0.49830(15) 0.250000 0.0194(4) Uani d 1 . .
    C C1 0.24192(17) 0.55131(12) 0.4081(2) 0.0218(4) Uani d 1 . .
    H H1 0.231667 0.533087 0.537449 0.026 Uiso calc 1 . .
    C C2 0.1535(2) 0.40752(18) 0.250000 0.0190(5) Uani d 1 . .
    C C3 0.2189(2) 0.32508(17) 0.250000 0.0187(5) Uani d 1 . .
    H H3 0.300014 0.327427 0.250000 0.022 Uiso calc 1 . .
    C C4 0.1603(2) 0.23812(17) 0.250000 0.0182(5) Uani d 1 . .
    C C5 0.0387(3) 0.23727(18) 0.250000 0.0235(5) Uani d 1 . .
    H H5 -0.000599 0.179720 0.250000 0.028 Uiso calc 1 . .
    C C6 -0.0245(2) 0.3205(2) 0.250000 0.0284(6) Uani d 1 . .
    H H6 -0.105621 0.318531 0.250000 0.034 Uiso calc 1 . .
    C C7 0.0329(2) 0.40733(19) 0.250000 0.0261(6) Uani d 1 . .
    H H7 -0.008844 0.463720 0.250000 0.031 Uiso calc 1 . .
    C C8 0.2265(2) 0.14552(17) 0.250000 0.0207(5) Uani d 1 . .
    O O1 0.16904(17) 0.07078(13) 0.250000 0.0247(4) Uani d 1 . .
    O O2 0.33717(18) 0.14919(15) 0.250000 0.0361(5) Uani d 1 . .
    O O3 0.32341(16) 0.81461(12) 0.250000 0.0186(4) Uani d 1 . .
    H H3A 0.371738 0.860229 0.250000 0.022 Uiso d 1 . .
    O O1W 0.5227(2) 0.750000 0.500000 0.0501(8) Uani d 1 . .
    H H1W 0.565365 0.778680 0.582500 0.060 Uiso d 1 . .
    O O2W 0.4674(3) -0.0136(2) 0.250000 0.0820(12) Uani d 1 . .
loop_
    _atom_site_aniso_label
    _atom_site_aniso_U_11
    _atom_site_aniso_U_22
    _atom_site_aniso_U_33
    _atom_site_aniso_U_12
    _atom_site_aniso_U_13
    _atom_site_aniso_U_23
    Cu1 0.0241(2) 0.00965(18) 0.01184(18) 0.000 0.000 -0.00046(9)
    N1 0.0339(8) 0.0132(7) 0.0122(7) -0.0031(6) -0.0007(6) -0.0003(6)
    N2 0.0297(11) 0.0099(9) 0.0186(10) -0.0024(8) 0.000 0.000
    C1 0.0359(10) 0.0133(8) 0.0161(8) -0.0029(7) 0.0003(7) 0.0008(6)
    C2 0.0278(13) 0.0106(11) 0.0186(12) -0.0039(9) 0.000 0.000
    C3 0.0222(12) 0.0143(11) 0.0196(11) -0.0020(9) 0.000 0.000
    C4 0.0247(13) 0.0127(12) 0.0172(13) -0.0007(9) 0.000 0.000
    C5 0.0269(13) 0.0160(12) 0.0277(14) -0.0067(10) 0.000 0.000
    C6 0.0200(13) 0.0249(14) 0.0403(15) -0.0017(11) 0.000 0.000
    C7 0.0278(14) 0.0158(12) 0.0348(14) 0.0037(10) 0.000 0.000
    C8 0.0296(14) 0.0140(12) 0.0185(11) 0.0005(10) 0.000 0.000
    O1 0.0344(11) 0.0109(9) 0.0288(10) -0.0020(7) 0.000 0.000
    O2 0.0267(11) 0.0192(10) 0.0624(15) 0.0028(8) 0.000 0.000
    O3 0.0302(10) 0.0106(8) 0.0151(8) -0.0030(7) 0.000 0.000
    O1W 0.0236(12) 0.091(2) 0.0357(13) 0.000 0.000 -0.0226(12)
    O2W 0.0488(17) 0.0304(15) 0.167(4) -0.0002(13) 0.000 0.000
_geom_special_details
;
 All esds (except the esd in the dihedral angle between two l.s. planes)
 are estimated using the full covariance matrix.  The cell esds are taken
 into account individually in the estimation of esds in distances, angles
 and torsion angles; correlations between esds in cell parameters are only
 used when they are defined by crystal symmetry.  An approximate (isotropic)
 treatment of cell esds is used for estimating esds involving l.s. planes.
;
loop_
    _geom_bond_atom_site_label_1
    _geom_bond_atom_site_label_2
    _geom_bond_site_symmetry_2
    _geom_bond_distance
    _geom_bond_publ_flag
    Cu1 O3 7_576 1.9434(9) ?
    Cu1 O3 . 1.9434(9) ?
    Cu1 N1 4_566 2.0254(14) ?
    Cu1 N1 . 2.0254(14) ?
    Cu1 O1W . 2.186(2) ?
    N1 C1 . 1.309(2) ?
    N1 N1 6_556 1.384(3) ?
    N2 C1 . 1.359(2) ?
    N2 C1 6_556 1.359(2) ?
    N2 C2 . 1.452(3) ?
    C1 H1 . 0.9300 ?
    C2 C7 . 1.382(4) ?
    C2 C3 . 1.385(4) ?
    C3 C4 . 1.401(3) ?
    C3 H3 . 0.9300 ?
    C4 C5 . 1.393(4) ?
    C4 C8 . 1.513(3) ?
    C5 C6 . 1.382(4) ?
    C5 H5 . 0.9300 ?
    C6 C7 . 1.393(4) ?
    C6 H6 . 0.9300 ?
    C7 H7 . 0.9300 ?
    C8 O1 . 1.245(3) ?
    C8 O2 . 1.269(3) ?
    O3 H3A . 0.8501 ?
    O1W H1W . 0.8500 ?
    O1W H1W 4_566 0.8499 ?
loop_
    _geom_angle_atom_site_label_1
    _geom_angle_atom_site_label_2
    _geom_angle_atom_site_label_3
    _geom_angle_site_symmetry_1
    _geom_angle_site_symmetry_3
    _geom_angle
    _geom_angle_publ_flag
    O3 Cu1 O3 7_576 . 174.27(11) ?
    O3 Cu1 N1 7_576 4_566 86.03(6) ?
    O3 Cu1 N1 . 4_566 92.49(6) ?
    O3 Cu1 N1 7_576 . 92.50(6) ?
    O3 Cu1 N1 . . 86.04(6) ?
    N1 Cu1 N1 4_566 . 150.33(9) ?
    O3 Cu1 O1W 7_576 . 92.87(5) ?
    O3 Cu1 O1W . . 92.87(5) ?
    N1 Cu1 O1W 4_566 . 104.83(5) ?
    N1 Cu1 O1W . . 104.83(5) ?
    C1 N1 N1 . 6_556 107.40(10) ?
    C1 N1 Cu1 . . 131.86(12) ?
    N1 N1 Cu1 6_556 . 120.26(4) ?
    C1 N2 C1 . 6_556 105.7(2) ?
    C1 N2 C2 . . 127.06(10) ?
    C1 N2 C2 6_556 . 127.06(10) ?
    N1 C1 N2 . . 109.75(15) ?
    N1 C1 H1 . . 125.1 ?
    N2 C1 H1 . . 125.1 ?
    C7 C2 C3 . . 122.6(2) ?
    C7 C2 N2 . . 118.0(2) ?
    C3 C2 N2 . . 119.4(2) ?
    C2 C3 C4 . . 118.7(2) ?
    C2 C3 H3 . . 120.7 ?
    C4 C3 H3 . . 120.7 ?
    C5 C4 C3 . . 119.1(2) ?
    C5 C4 C8 . . 119.6(2) ?
    C3 C4 C8 . . 121.3(2) ?
    C6 C5 C4 . . 121.1(2) ?
    C6 C5 H5 . . 119.4 ?
    C4 C5 H5 . . 119.4 ?
    C5 C6 C7 . . 120.2(3) ?
    C5 C6 H6 . . 119.9 ?
    C7 C6 H6 . . 119.9 ?
    C2 C7 C6 . . 118.3(3) ?
    C2 C7 H7 . . 120.9 ?
    C6 C7 H7 . . 120.9 ?
    O1 C8 O2 . . 124.3(2) ?
    O1 C8 C4 . . 118.0(2) ?
    O2 C8 C4 . . 117.7(2) ?
    Cu1 O3 Cu1 6_556 . 123.58(9) ?
    Cu1 O3 H3A 6_556 . 108.9 ?
    Cu1 O3 H3A . . 108.9 ?
    Cu1 O1W H1W . . 125.1 ?
    Cu1 O1W H1W . 4_566 125.078(7) ?
    H1W O1W H1W . 4_566 109.8 ?
loop_
    _geom_torsion_atom_site_label_1
    _geom_torsion_atom_site_label_2
    _geom_torsion_atom_site_label_3
    _geom_torsion_atom_site_label_4
    _geom_torsion_site_symmetry_1
    _geom_torsion_site_symmetry_2
    _geom_torsion_site_symmetry_3
    _geom_torsion_site_symmetry_4
    _geom_torsion
    _geom_torsion_publ_flag
    N1 N1 C1 N2 6_556 . . . 0.11(19) ?
    Cu1 N1 C1 N2 . . . . 172.00(15) ?
    C1 N2 C1 N1 6_556 . . . -0.2(3) ?
    C2 N2 C1 N1 . . . . -175.4(2) ?
    C1 N2 C2 C7 . . . . 87.1(2) ?
    C1 N2 C2 C7 6_556 . . . -87.1(2) ?
    C1 N2 C2 C3 . . . . -92.9(2) ?
    C1 N2 C2 C3 6_556 . . . 92.9(2) ?
    C7 C2 C3 C4 . . . . 0.0 ?
    N2 C2 C3 C4 . . . . 180.0 ?
    C2 C3 C4 C5 . . . . 0.0 ?
    C2 C3 C4 C8 . . . . 180.0 ?
    C3 C4 C5 C6 . . . . 0.0 ?
    C8 C4 C5 C6 . . . . 180.0 ?
    C4 C5 C6 C7 . . . . 0.0 ?
    C3 C2 C7 C6 . . . . 0.0 ?
    N2 C2 C7 C6 . . . . 180.0 ?
    C5 C6 C7 C2 . . . . 0.0 ?
    C5 C4 C8 O1 . . . . 0.0 ?
    C3 C4 C8 O1 . . . . 180.0 ?
    C5 C4 C8 O2 . . . . 180.0 ?
    C3 C4 C8 O2 . . . . 0.0 ?
loop_
    _geom_hbond_atom_site_label_D
    _geom_hbond_atom_site_label_H
    _geom_hbond_atom_site_label_A
    _geom_hbond_site_symmetry_A
    _geom_hbond_distance_DH
    _geom_hbond_distance_HA
    _geom_hbond_distance_DA
    _geom_hbond_angle_DHA
    _geom_hbond_publ_flag
    O1W H1W O2 5_666 0.85 1.90 2.746(2) 175.1 yes
    O3 H3A O2W 1_565 0.85 2.09 2.936(4) 170.9 yes
    C1 H1 O1 7_566 0.93 2.19 3.027(2) 149.4 yes
    C6 H6 O3 3_545 0.93 2.50 3.426(3) 179.6 yes
    C7 H7 O1 3 0.93 2.38 3.270(3) 160.5 yes
_shelx_space_group_comment
;
The symmetry employed for this shelxl refinement is uniquely defined
by the following loop, which should always be used as a source of
symmetry information in preference to the above space-group names.
They are only intended as comments.
;
_shelx_estimated_absorpt_T_min     0.636
_shelx_estimated_absorpt_T_max     0.692
_shelx_hkl_file
;
   0  -3   0   -0.59    0.36
   0   3   0    0.78    0.37
   0  -4   0 1718.57   78.59
   0   4   0 1734.18   79.19
   0   5   0    0.37    0.53
   0  -5   0    0.18    0.49
   0   6   0  687.95   24.94
   0  -6   0  670.94   24.43
   0   7   0    0.55    0.75
   0  -7   0    2.51    0.70
   0   8   0 1422.03   69.64
   0  -8   0 1449.90   68.19
   0   9   0    1.85    0.93
   0  -9   0   -0.33    1.42
   0 -10   0 1251.90   59.54
   0  10   0 1249.14   59.09
   0  11   0   -0.73    1.69
   0 -11   0   -0.25    0.96
   0  12   0 1017.93   48.62
   0  13   0    1.34    1.43
   0  14   0  291.78   17.50
   0  15   0    0.67    1.70
   0  16   0  573.97   29.41
   0  17   0    0.97    2.07
   0  18   0  242.68   15.16
   1   2   0  465.42   13.43
  -1  -2   0  452.33   12.99
  -1   2   0  462.40   11.33
   1   3   0  729.25   28.25
  -1  -3   0  775.26   27.07
  -1  -4   0  937.44   35.58
  -1   4   0  915.38   34.40
   1   4   0  950.21   36.36
  -1  -5   0 1011.53   40.10
  -1   5   0  990.27   38.71
   1   5   0 1022.85   40.51
  -1  -6   0    1.68    0.68
   1   6   0    1.82    0.73
  -1   6   0    1.58    0.63
  -1   7   0  270.22    8.84
   1   7   0  276.15    9.30
  -1  -7   0  267.84    8.97
  -1   8   0  655.68   24.85
   1   8   0  664.64   25.61
  -1  -8   0  614.67   26.21
  -1   9   0  858.72   35.76
   1   9   0  855.02   39.13
  -1  -9   0  844.60   35.82
  -1  10   0  238.34    9.31
   1  10   0  249.54   12.63
  -1 -10   0  237.38   11.53
   1  11   0   73.09    4.55
  -1 -11   0   82.05    4.12
  -1  11   0   75.67    4.11
   1  12   0   23.37    2.81
  -1  12   0   19.51    2.51
  -1 -12   0   22.61    2.40
   1  13   0   81.76    5.15
  -1  13   0   76.74    4.70
  -1 -13   0   77.95    4.59
  -1  14   0   33.03    5.45
  -1 -14   0   39.34    3.48
   1  14   0   40.73    6.08
  -1  15   0  646.25   31.51
   1  15   0  658.44   33.07
   1  16   0   76.95    6.55
  -1  16   0   79.37    6.07
   1  17   0  208.05   12.63
  -1  17   0  193.65   11.96
  -1  18   0   45.06    5.65
   1  18   0   46.45    9.44
   2   0   0 2704.73  141.77
  -2   0   0 2669.68  140.23
   2   1   0 3489.60  203.10
   2  -1   0 3310.15  190.46
  -2   1   0 3428.69  197.38
  -2  -1   0 3420.17  200.05
  -2   2   0   11.03    0.44
   2  -2   0   10.28    0.76
   2   2   0    9.69    1.46
  -2   2   0   10.69    1.17
  -2  -2   0   11.75    1.43
  -2   3   0  530.73   14.69
   2   3   0  525.54   18.61
  -2   3   0  527.91   16.93
  -2  -3   0  522.21   18.04
  -2   4   0  154.04    4.49
  -2   4   0  159.54    3.20
   2   4   0  155.27    5.24
  -2  -4   0  154.65    4.91
  -2  -5   0 1729.30   83.67
  -2   5   0 1795.00   76.68
   2   5   0 1769.97   85.41
  -2   6   0    2.84    1.11
   2   6   0    2.03    1.54
  -2  -6   0    2.98    0.80
  -2  -7   0 1256.38   56.29
  -2   7   0 1218.82   55.83
   2   7   0 1256.95   56.50
   2   8   0   98.52    4.28
  -2   8   0   93.16    3.54
  -2  -8   0   95.25    3.88
  -2   9   0  301.06   10.87
   2   9   0  297.60   11.60
  -2  -9   0  295.06   13.32
   2  10   0  565.27   23.59
  -2 -10   0  553.76   22.82
  -2  10   0  533.75   24.29
  -2  11   0  408.54   16.67
   2  11   0  422.28   18.05
  -2 -11   0  406.73   16.92
   2  12   0   21.72    2.83
  -2  12   0   21.61    3.66
  -2 -12   0   18.06    2.35
   2  13   0  449.99   20.77
  -2 -13   0  437.76   19.48
  -2  13   0  434.76   19.09
   2  14   0    6.85    3.75
  -2  14   0    3.80    3.01
  -2 -14   0    6.55    1.93
   2  15   0  232.93   12.65
  -2  15   0  224.47   11.45
  -2 -15   0  228.94   15.16
  -2 -16   0  209.94   11.63
  -2  16   0  212.41   11.41
   2  16   0  229.10   13.32
  -2  17   0  304.39   16.89
   2  17   0  327.01   18.92
   2  18   0   29.31    5.51
  -2  18   0   31.73    4.70
   3   0   0 1002.91   41.65
  -3   0   0 1008.90   40.72
   3   1   0  310.05   10.05
   3  -1   0  291.22    8.70
  -3  -1   0  291.88   10.26
  -3   1   0  314.00    9.62
   3  -2   0 3526.80  213.45
   3  -2   0 2895.70  169.22
   3   2   0 3833.90  231.89
  -3   2   0 3863.58  230.18
  -3  -2   0 3816.28  232.21
  -3  -3   0  101.25    3.80
  -3   3   0   97.94    2.98
   3   3   0  103.80    4.00
   3  -3   0   96.35    2.89
  -3   4   0    7.39    1.41
  -3   4   0    9.06    0.37
   3   4   0   13.24    1.40
  -3  -4   0    7.53    1.21
  -3   5   0  347.72   12.45
  -3   5   0  342.60    8.36
   3   5   0  346.77   12.19
  -3  -5   0  328.57   13.40
   3   6   0  187.08    6.99
  -3   6   0  183.48    3.95
  -3  -6   0  179.57    6.37
  -3   6   0  188.75    6.03
  -3  -7   0  142.35    5.31
  -3   7   0  141.70    4.89
   3   7   0  148.85    6.08
  -3   7   0  140.37    4.97
  -3   7   0  154.26    3.64
  -3   8   0  595.97   22.98
  -3  -8   0  595.53   26.33
   3   8   0  599.50   24.49
  -3   8   0  616.17   18.63
  -3   8   0  580.43   22.21
  -3   9   0   44.68    1.46
  -3   9   0   38.22    3.47
  -3   9   0   25.37    2.24
   3   9   0   35.46    4.90
  -3  -9   0   39.43    2.64
  -3  10   0  700.75   29.75
   3  10   0  729.06   32.81
  -3 -10   0  714.40   31.37
  -3  10   0  748.91   25.12
   3  11   0    2.84    1.91
  -3  11   0    3.98    0.46
  -3  11   0    2.66    1.40
  -3 -11   0    1.41    1.50
  -3  12   0  178.85    4.74
   3  12   0  176.96    9.23
  -3 -12   0  172.10    8.10
  -3  12   0  156.78    9.87
  -3  13   0   40.16    1.32
  -3  13   0   35.99    3.24
   3  13   0   45.49    4.15
  -3 -13   0   34.47    3.40
   3  14   0  490.82   29.97
  -3 -14   0  445.18   21.16
  -3  14   0  451.58   20.81
  -3  14   0  476.03   16.20
   3  15   0   23.48    6.58
  -3  15   0   26.72    3.24
  -3 -15   0   21.89    3.39
  -3  15   0   26.69    1.58
  -3  15   0   25.14    3.21
  -3  16   0  217.93   11.78
  -3  16   0  226.78   11.61
  -3 -16   0  222.37   11.95
   3  16   0  235.90   14.09
   3  17   0   -0.06    2.27
  -3 -17   0   -0.09    1.78
  -3  17   0    1.50    1.74
  -3  17   0    0.09    1.63
   4   0   0  598.37   20.92
  -4   0   0  584.96   21.23
  -4  -1   0 3182.77  195.24
  -4   1   0 3424.61  207.33
   4  -1   0 3243.47  194.82
   4   1   0 3456.91  208.76
   4  -2   0  647.50   20.95
   4   2   0  632.64   23.28
  -4   2   0  621.99   22.26
  -4  -2   0  598.82   22.87
   4  -3   0  941.52   37.81
   4  -3   0  811.56   29.03
   4   3   0  992.20   39.96
  -4   3   0  985.16   38.04
  -4  -3   0  969.83   39.52
  -4  -4   0   27.40    1.86
   4   4   0   26.75    2.13
   4  -4   0   22.16    1.31
  -4   5   0  529.97   18.74
  -4  -5   0  511.07   19.43
   4   5   0  533.12   20.86
   4   6   0  621.72   24.83
  -4   6   0  553.80   22.94
  -4  -6   0  568.47   24.95
  -4   6   0  613.75   18.53
  -4  -7   0  593.69   27.39
  -4   7   0  645.99   19.39
  -4   7   0  643.02   24.78
   4   7   0  638.68   30.73
   4   8   0   47.00    3.51
  -4  -8   0   36.43    2.77
  -4   8   0   43.81    2.37
  -4   8   0   42.40    1.26
  -4   9   0  285.01    7.43
  -4   9   0  274.75   10.68
  -4  -9   0  269.84   11.19
  -4   9   0  266.91   10.19
   4   9   0  284.29   12.82
  -4  10   0   36.31    2.74
   4  10   0   40.65    6.44
  -4  10   0   37.80    0.94
  -4  10   0   37.11    2.60
  -4 -10   0   36.43    2.98
  -4  11   0  447.59   18.90
  -4  11   0  429.41   18.13
   4  11   0  474.41   27.83
  -4 -11   0  434.69   19.25
  -4  11   0  475.62   14.13
  -4  12   0  149.96    3.57
  -4  12   0  147.02    6.87
  -4  12   0  143.29    9.19
   4  12   0  160.32    8.97
  -4 -12   0  142.90    7.35
  -4 -13   0  218.01   10.87
  -4  13   0  233.75    5.95
  -4  13   0  221.46   10.17
  -4  13   0  215.63   13.21
   4  13   0  248.14   12.97
  -4  14   0   48.74    3.96
  -4 -14   0   56.25    6.50
  -4  14   0   51.85    1.70
  -4  14   0   42.94    6.19
   4  14   0   62.48    8.61
  -4  15   0  341.72   16.27
  -4  15   0  344.70   16.38
  -4 -15   0  333.01   16.77
   4  16   0    9.46    4.54
  -4  16   0    4.30    1.98
  -4 -16   0    5.62    3.42
  -4  16   0    0.06    1.95
   4  17   0  337.03   20.56
  -4 -17   0  302.67   17.03
  -4  17   0  301.90   21.08
  -4  17   0  306.00   16.26
   5   0   0  241.76    7.93
  -5   0   0  235.00    8.22
   5   1   0  571.32   23.37
   5  -1   0  558.30   20.01
  -5   1   0  598.13   24.12
  -5  -1   0  553.73   21.17
   5  -2   0  856.35   31.19
  -5   2   0  832.18   32.82
  -5  -2   0  767.72   32.40
   5   2   0  843.50   33.84
   5  -2   0  779.92   30.45
   5  -3   0 2588.92  146.47
   5   3   0 2800.49  166.03
  -5   3   0 2703.85  153.63
  -5  -3   0 2477.14  150.85
   5  -3   0 2736.10  146.74
   5   4   0  101.97    4.70
  -5   4   0   97.42    3.56
  -5  -4   0   96.63    4.42
   5  -4   0   96.43    3.41
   5  -5   0  374.38   13.01
  -5   5   0  376.44   13.20
   5   5   0  406.26   15.94
  -5  -5   0  373.78   14.48
  -5   6   0  165.04    5.90
  -5  -6   0  145.25    8.54
   5   6   0  157.87   10.03
  -5   7   0  829.26   37.28
   5   7   0  845.50   38.24
  -5  -7   0  762.97   37.75
  -5  -8   0  454.36   22.96
   5   8   0  508.60   22.84
  -5   8   0  496.60   19.58
   5   9   0  242.27   11.57
  -5  -9   0  214.42    9.38
  -5   9   0  223.85   10.78
  -5   9   0  191.79    4.42
   5  10   0  208.70   11.17
  -5 -10   0  184.15    8.72
  -5  10   0  183.14    7.97
  -5  10   0  184.44    7.73
  -5  10   0  184.25    4.16
  -5  11   0  209.58    8.96
  -5  11   0  204.30    4.82
   5  11   0  231.94   16.87
  -5  11   0  198.36    8.54
  -5 -11   0  203.69    9.56
  -5 -12   0    4.93    3.23
  -5  12   0    7.45    1.80
  -5  12   0    7.60    1.74
   5  12   0    5.21    4.43
  -5  13   0  381.26   17.30
  -5  13   0  369.87   20.05
   5  13   0  412.47   21.31
  -5 -13   0  366.95   17.69
  -5  14   0   68.04    4.93
  -5  14   0   70.36    4.75
  -5 -14   0   66.72    5.17
   5  14   0   68.83    6.79
  -5  15   0  151.01    8.45
  -5  15   0  156.17    8.66
  -5 -15   0  151.10    9.09
   5  15   0  169.92   11.28
   5  16   0   64.27   11.45
  -5  16   0   63.82    5.24
  -5 -16   0   60.22    5.59
  -5  16   0   64.91    5.26
  -5 -17   0   97.51    7.80
  -5  17   0  103.38    7.32
   5  17   0  119.76   15.77
  -5  17   0  102.52    7.41
   6   0   0 2690.92  155.14
  -6   0   0 2586.97  152.80
  -6   1   0  159.62    6.27
   6   1   0  158.82    6.20
   6  -1   0  152.84    5.62
  -6  -1   0  170.83    6.82
   6   2   0 1833.51   93.16
  -6   2   0 1788.13   91.42
  -6  -2   0 1598.92   84.59
   6  -2   0 1889.04   90.19
   6  -2   0 1668.51   83.77
   6  -3   0   61.95    2.73
   6   3   0   59.67    5.06
   6  -3   0   58.76    2.55
  -6   3   0   56.14    4.14
  -6  -3   0   53.75    3.51
   6   4   0  792.08   36.84
  -6  -4   0  682.86   34.09
  -6   4   0  751.99   30.34
   6  -4   0  734.72   29.09
   6  -4   0  741.39   27.21
   6   5   0  114.53    8.69
   6  -5   0  121.32    4.55
  -6   5   0  121.33    4.72
  -6  -5   0  117.88    5.67
   6  -6   0  885.05   37.46
  -6   6   0  831.15   39.01
  -6  -6   0  874.64   39.64
   6   6   0  944.42   43.09
  -6   7   0    3.47    1.26
  -6  -7   0    4.12    1.64
   6   7   0    5.34    2.09
   6   8   0  572.64   27.12
  -6  -8   0  503.94   22.86
  -6   8   0  533.31   22.14
  -6   9   0   58.03    3.57
   6   9   0   65.44    5.59
  -6  -9   0   49.49    4.01
   6  10   0  288.24   14.90
  -6  10   0  262.28   11.19
  -6 -10   0  251.19   11.88
  -6  11   0    3.18    1.39
  -6  11   0    1.32    1.32
  -6 -11   0    1.45    1.55
   6  11   0    1.98    2.25
  -6 -12   0  687.80   34.06
   6  12   0  772.41   47.63
  -6  12   0  674.47   31.72
  -6  12   0  724.82   33.94
  -6 -13   0   -1.79    2.43
  -6  13   0    0.30    1.29
  -6  13   0    1.65    1.34
   6  13   0   -0.97    2.08
  -6  14   0  229.31   11.51
   6  14   0  270.66   16.07
  -6  14   0  247.12   12.37
  -6 -14   0  244.57   12.99
  -6  15   0    2.86    1.73
  -6  15   0   -0.06    1.79
   6  15   0    1.40    2.72
  -6 -15   0    2.78    1.97
  -6 -16   0  157.90   10.21
  -6  16   0  152.03    9.25
   6  16   0  177.60   13.20
  -6  16   0  161.47    9.71
   7   0   0  190.52    7.24
  -7   0   0  181.04    7.86
   7   1   0  153.79    6.08
   7  -1   0  150.44    5.70
  -7   1   0  153.17    6.52
  -7  -1   0  132.50    6.54
   7   2   0   89.92    6.34
  -7   2   0   96.13    4.60
  -7  -2   0   86.22    5.17
   7  -2   0   88.78    3.86
   7  -2   0  101.50    3.52
   7  -3   0  751.54   31.48
   7  -3   0  846.19   32.18
   7   3   0  831.37   39.50
  -7  -3   0  710.97   32.92
  -7   3   0  785.03   36.89
  -7   4   0  420.07   16.51
  -7  -4   0  388.39   17.40
   7  -4   0  426.93   13.84
   7   4   0  431.69   21.67
   7  -4   0  400.11   15.22
   7   5   0   33.89    4.90
  -7   5   0   26.42    3.51
  -7  -5   0   29.40    3.06
   7  -5   0   25.35    1.09
   7  -5   0   27.20    2.04
  -7  -6   0    0.94    1.22
   7   6   0    2.28    1.32
   7  -6   0   -0.18    0.24
   7  -6   0    0.06    0.80
  -7   6   0    0.12    0.87
   7  -7   0   68.59    2.03
  -7   7   0   62.02    3.76
  -7  -7   0   60.03    4.67
   7   7   0   67.83    5.45
  -7   8   0   61.94    3.88
   7   8   0   67.75    5.67
  -7  -8   0   60.85    4.70
   7   9   0  201.88   11.75
  -7   9   0  204.04    9.03
  -7  -9   0  175.14    9.30
  -7 -10   0   90.61    5.69
   7  10   0  101.89    7.60
   7  11   0   48.47    5.59
  -7  11   0   45.05    3.63
  -7 -11   0   45.17    6.14
  -7  11   0   42.32    3.47
  -7 -12   0  109.83    7.05
  -7  12   0  113.53    8.72
   7  12   0  121.99   13.23
  -7  12   0  112.45    6.63
  -7 -13   0  264.60   14.08
   7  13   0  291.64   17.53
  -7  13   0  270.92   12.93
  -7  13   0  281.17   13.73
   7  14   0   23.35    4.80
  -7  14   0   20.65    3.05
  -7 -14   0   21.52    5.69
  -7  14   0   27.20    3.33
   7  15   0  162.32   12.37
  -7  15   0  135.49   11.78
  -7  15   0  149.34    8.94
  -7 -15   0  151.58    9.68
  -7 -16   0   27.40    3.93
  -7  16   0    0.01    5.61
  -7  16   0   21.69    3.31
   7  16   0   21.85    5.36
  -8   0   0  247.22   15.03
   8   0   0  262.39   12.91
  -8  -1   0  159.65    8.32
   8  -1   0  171.65    6.93
   8   1   0  183.16    7.56
  -8   1   0  175.35    8.20
   8   2   0  280.41   11.69
  -8  -2   0  242.11   12.36
   8  -2   0  301.88   10.31
  -8   2   0  269.58   11.72
   8  -2   0  258.29   10.25
  -8   3   0  226.15    9.88
   8  -3   0  237.96    7.87
   8  -3   0  205.75    8.43
  -8  -3   0  197.43   10.40
   8   3   0  232.86   10.13
  -8   4   0   97.85    5.12
  -8  -4   0   86.90    6.06
   8  -4   0   89.46    4.34
   8  -4   0   96.00    3.34
   8   4   0   92.33    5.68
   8  -5   0 1322.35   65.26
  -8  -5   0 1280.43   68.68
  -8   5   0 1330.22   72.63
   8   5   0 1368.60   77.74
   8  -5   0 1342.53   61.30
   8   6   0   89.61    6.18
   8  -6   0   81.15    4.34
  -8   6   0   90.02    5.02
   8  -6   0   80.20    2.31
  -8  -6   0   85.81    5.79
  -8   7   0  409.66   17.54
  -8  -7   0  378.76   18.43
   8  -7   0  391.02   16.27
   8   7   0  432.02   20.92
  -8   8   0  136.02    9.32
   8   8   0  157.27    9.18
  -8  -8   0  131.73    7.49
   8   9   0   39.29    4.70
  -8   9   0   36.50    3.28
  -8  -9   0   38.20    5.82
   8  10   0   34.70    4.72
  -8  10   0   30.70    4.93
  -8 -10   0   32.78    3.65
  -8 -11   0  139.26    8.77
   8  11   0  161.95   10.41
  -8  11   0  157.39    8.29
  -8  12   0  116.07    6.95
   8  12   0  115.41    9.81
  -8 -12   0  105.52    7.40
  -8  12   0  108.12    6.46
  -8 -13   0  253.67   18.65
   8  13   0  306.82   18.51
  -8  13   0  262.34   13.25
  -8  13   0  284.43   14.54
   8  14   0   31.66    6.25
  -8  14   0   88.94    7.14
  -8  14   0   31.99    3.88
  -8 -14   0   32.93    4.69
  -8 -15   0   80.12    7.13
   8  15   0  105.29    9.67
  -8  15   0   80.53    6.24
   9   0   0  547.42   23.44
  -9   0   0  541.25   26.13
   9   1   0   94.46    5.16
  -9   1   0   97.95    6.15
  -9  -1   0   88.31    6.33
   9  -1   0   88.63    4.65
   9  -2   0  402.58   17.15
  -9   2   0  370.71   17.18
   9  -2   0  341.69   14.50
   9   2   0  368.09   15.82
  -9  -2   0  346.26   17.86
  -9   3   0   39.99    3.59
   9   3   0   35.27    3.43
  -9  -3   0   32.61    4.18
   9  -3   0   34.55    2.70
   9  -3   0   33.25    3.03
  -9   4   0  418.16   18.51
   9  -4   0  363.54   15.50
   9  -4   0  408.25   14.50
  -9  -4   0  354.09   18.63
   9   4   0  401.92   18.33
   9  -5   0    0.87    0.98
  -9   5   0    1.75    1.38
   9   5   0    1.98    1.63
   9  -5   0    0.21    1.09
  -9  -5   0   -0.10    1.72
   9   6   0    4.72    2.09
  -9  -6   0    4.69    2.06
  -9   6   0    4.52    1.75
   9  -6   0    3.49    1.44
   9  -6   0    4.25    0.65
  -9  -7   0  166.98   13.14
   9  -7   0  169.65    7.85
   9   7   0  193.23   10.55
  -9   7   0  187.47    8.98
  -9  -8   0  117.63   10.30
  -9   8   0  124.02    8.98
   9   8   0  144.30    8.40
   9  -8   0  112.97    3.02
  -9   9   0    5.22    1.91
   9   9   0    8.19    2.76
  -9  -9   0    3.24    2.26
  -9 -10   0  182.19   10.91
  -9  10   0  208.37   13.98
   9  10   0  224.91   13.05
  -9  11   0    6.36    2.12
   9  11   0    0.85    5.04
  -9 -11   0    5.30    2.40
   9  12   0  207.66   13.90
  -9  12   0  205.24   11.22
  -9 -12   0  193.15   16.01
  -9 -13   0   12.88    3.18
  -9  13   0   11.37    2.72
   9  13   0   12.26    4.22
  -9  13   0   15.17    2.95
   9  14   0  136.68   11.90
  -9  14   0  189.52   13.60
  -9 -14   0  130.89    9.46
  -9  14   0  129.99    8.33
  10   0   0  194.80    9.04
 -10   0   0  194.66   11.07
  10  -1   0  314.59   12.38
  10  -1   0  280.34   12.37
  10   1   0  284.10   12.80
 -10  -1   0  269.99   14.66
 -10   1   0  283.88   14.72
 -10   2   0   32.87    6.58
 -10  -2   0   41.64    4.60
  10  -2   0   35.70    3.08
  10  -2   0   39.79    2.56
  10   2   0   36.19    3.49
  10  -3   0  430.75   16.29
  10  -3   0  385.22   17.00
 -10  -3   0  369.63   19.59
  10   3   0  413.59   22.26
 -10   3   0  433.23   20.42
 -10  -4   0   74.70    6.44
  10  -4   0   87.76    3.58
 -10   4   0   88.40    5.93
  10   4   0   88.64    5.75
  10  -4   0   79.01    4.60
 -10  -5   0  513.20   26.66
  10   5   0  591.89   28.06
  10  -5   0  559.86   21.24
 -10   5   0  610.77   28.94
  10  -5   0  542.67   24.51
  10  -6   0  180.16    8.26
  10  -6   0  168.74    5.51
  10   6   0  176.61   13.77
 -10   6   0  181.45   12.92
 -10  -6   0  163.26   13.96
 -10  -7   0  111.54    7.69
  10   7   0  130.32    8.24
  10  -7   0  116.04    6.35
 -10   7   0  125.15    7.24
  10   8   0   14.48    4.96
 -10   8   0   10.53    2.48
 -10  -8   0   10.75    2.90
  10  -8   0   11.75    0.73
 -10   9   0   33.68    3.48
  10   9   0   22.61    4.48
 -10  -9   0   29.49    3.86
  10  10   0   89.38    7.70
 -10  10   0   79.49    8.82
 -10 -10   0   72.37    6.48
  10  11   0  181.72   12.62
 -10  11   0  170.75   10.04
 -10 -11   0  150.92   14.61
 -10  12   0   58.26    5.32
 -10 -12   0   49.46    5.75
  10  12   0   58.28    7.22
 -10 -13   0  108.37    8.69
  10  13   0  120.02   10.80
 -10  13   0  118.71    8.38
 -10  13   0  111.17    7.45
 -11   0   0  248.08   13.94
  11   0   0  272.20   11.72
  11   0   0  247.75   14.96
 -11  -1   0   95.15   11.42
  11  -1   0  103.93    8.35
 -11   1   0  106.77    7.47
  11  -1   0  108.62    5.38
  11   1   0  103.27    5.99
  11  -2   0  126.88    6.79
 -11  -2   0  127.15    9.02
 -11   2   0  137.00    8.59
  11  -2   0  146.08    6.30
  11   2   0  133.15    7.24
  11  -3   0  271.28   10.53
  11   3   0  264.02   12.72
 -11  -3   0  239.37   14.10
 -11   3   0  256.96   13.80
  11  -3   0  244.36   11.64
 -11   4   0   77.13    9.11
  11  -4   0   80.22    3.64
  11   4   0   71.17    8.33
 -11  -4   0   68.81    6.36
  11  -4   0   70.32    4.74
  11  -5   0  268.53   12.85
  11  -5   0  285.08   12.08
 -11   5   0  318.97   15.78
  11   5   0  304.68   15.13
 -11  -5   0  266.24   15.21
 -11  -6   0   34.18    6.91
  11  -6   0   33.26    3.26
  11  -6   0   33.52    1.72
  11   6   0   40.53    4.09
 -11   6   0   40.58    4.16
  11   7   0   88.50    6.37
  11  -7   0   84.84    5.39
  11  -7   0   77.73    3.51
 -11   7   0   90.33    6.47
 -11  -7   0   77.22    6.69
 -11  -8   0   17.67    3.66
 -11   8   0   18.98    3.29
  11   8   0   22.90    3.72
 -11   9   0   75.73    5.82
  11   9   0   69.60    6.85
 -11  -9   0   70.38    6.39
 -11  10   0   43.66    4.60
 -11 -10   0   36.26    7.77
  11  10   0   40.94    8.98
 -11  11   0   71.63    6.37
 -11 -11   0   64.90    6.75
  11  11   0   81.09    8.27
 -11  12   0   94.65    7.49
  11  12   0   96.18    9.39
 -11 -12   0   75.83    7.70
  12   0   0  146.01    8.09
 -12   0   0  152.97   10.38
  12   0   0  174.53    8.37
  12  -1   0   14.61    2.05
 -12   1   0    9.98    3.45
  12  -1   0   12.31    2.37
  12   1   0   11.02    2.42
 -12  -1   0   12.40    3.50
  12   1   0    9.79    2.32
  12  -2   0  144.57   10.87
 -12  -2   0  141.78   14.74
  12   2   0  159.13   11.89
  12  -2   0  164.68    9.67
 -12   2   0  156.44   14.47
  12  -3   0    2.18    1.16
  12   3   0    1.18    1.86
  12  -3   0    4.80    1.70
 -12   3   0    2.47    2.36
 -12  -3   0   -0.15    2.41
 -12   4   0  152.65    9.79
  12  -4   0  155.34    6.41
  12   4   0  145.94    8.70
 -12  -4   0  135.93    9.93
  12  -4   0  132.64    7.70
  12   5   0    1.68    4.71
 -12  -5   0   11.20    3.49
  12  -5   0   15.01    2.48
 -12   5   0   17.11    3.32
  12   6   0  228.02   12.44
 -12  -6   0  196.52   17.33
  12  -6   0  201.42   10.58
 -12   6   0  231.56   13.02
  12  -6   0  200.30    7.30
 -12  -7   0   -0.15    1.78
  12   7   0    3.58    2.66
  12  -7   0    0.21    0.79
 -12   7   0   -1.42    2.62
  12  -7   0   -0.69    1.29
  12  -8   0    9.00    2.84
  12   8   0   24.72    3.74
 -12  -8   0   18.95    3.73
 -12   8   0   23.69    3.63
 -12  -9   0    1.37    2.02
  12   9   0   -1.38    2.05
 -12   9   0    1.32    1.86
  12  10   0  164.93   11.80
 -12  10   0  176.53   11.12
 -12 -10   0  154.36   16.10
 -13   0   0    4.28    3.87
  13   0   0    0.19    1.63
  13   0   0    3.06    2.40
  13  -1   0   74.06    5.50
  13  -1   0   89.04    5.23
 -13  -1   0   76.94    7.63
 -13   1   0   77.28    7.38
  13   1   0   68.94    5.55
  13   1   0   94.29    5.77
  13   2   0   40.17    4.14
  13  -2   0   42.00    3.11
 -13  -2   0   40.34    5.49
 -13   2   0   41.59    5.46
  13   2   0   40.53    4.22
  13  -2   0   36.58    3.93
  13   3   0  120.04    8.06
  13  -3   0  127.92    6.17
  13  -3   0  116.99   10.01
 -13  -3   0  109.37   13.97
 -13   3   0  123.62   13.76
  13  -4   0    8.23    1.52
 -13  -4   0    6.89    3.27
  13   4   0    9.23    2.79
  13  -4   0    5.10    2.31
 -13   4   0    9.53    3.13
  13   5   0   75.19    6.28
 -13  -5   0   66.91    6.92
  13  -5   0   67.06    3.42
 -13   5   0   73.16    6.81
  13  -5   0   66.06    5.22
  13   6   0   16.98    3.33
  13  -6   0   11.62    2.70
  13  -6   0   11.87    1.36
 -13  -6   0   10.63    3.55
 -13   6   0   12.52    3.47
 -13   7   0    4.76    2.22
  13   7   0   -1.35    2.25
 -13  -7   0    1.13    2.35
  13  -7   0    0.38    1.72
 -13   8   0   24.00    4.24
  13   8   0   27.15    4.42
  13  -8   0   16.51    3.35
 -13  -8   0   20.88    4.43
  14   0   0   72.52    5.22
 -14   0   0   65.88    7.86
  14   0   0   62.91    5.50
  14   1   0   54.96    7.30
  14   1   0   50.82    5.00
 -14  -1   0   53.19   11.17
  14  -1   0   60.58    4.29
  14  -1   0   51.64    7.22
 -14   1   0   50.42    6.78
 -14   2   0   41.86    9.77
  14   2   0   48.03    7.78
  14  -2   0   52.25    3.79
  14  -2   0   43.61    4.54
  14   2   0   53.15    4.76
 -14  -2   0   45.38    6.37
  14   3   0   37.63    4.63
 -14  -3   0   35.00    5.94
  14   3   0   40.24    4.83
  14  -3   0   41.88    3.24
  14  -3   0   35.90    4.13
 -14   3   0   34.92    5.86
 -14  -4   0   78.33   12.94
  14   4   0   90.65    7.51
  14  -4   0   79.82    4.50
 -14   4   0   88.60   12.58
  14  -4   0   71.12    8.84
 -14   5   0   57.86    6.89
  14  -5   0   63.54    5.29
  14   5   0   62.11    6.32
  14  -5   0   51.63    3.23
 -14  -5   0   53.95    7.11
 -14  -6   0   69.74    7.90
 -14   6   0   89.27   12.29
  14   6   0   76.13    7.23
  14  -6   0   77.71    6.22
   0   1  -1    0.45    0.23
   0  -1   1    1.03    0.26
   0   1  -1    0.49    0.21
   0   1   1    0.90    0.13
   0   2  -1  115.36    2.77
   0  -2   1  122.17    2.76
   0   2   1  119.85    2.54
   0  -2   1  121.24    2.87
   0   3   1    0.21    0.42
   0  -3  -1    1.00    0.37
   0   3  -1    0.79    0.61
   0  -3   1    1.38    0.79
   0   3  -1   -0.37    0.51
   0  -4  -1  159.92    4.16
   0   4  -1  144.30    4.27
   0  -4   1  147.36    4.35
   0   4   1  148.77    4.98
   0  -5  -1    0.54    0.66
   0  -5   1    0.17    0.51
   0   5  -1    0.80    0.53
   0   5   1   -0.50    0.44
   0   6  -1  237.88    7.51
   0  -6   1  220.66    8.50
   0  -6  -1  235.57    6.97
   0   6   1  230.39    6.93
   0  -7  -1    0.04    0.90
   0  -7   1   -0.77    0.65
   0   7  -1   -0.45    1.10
   0   7   1   -0.04    0.97
   0  -8  -1   29.16    1.66
   0  -8   1   30.63    1.89
   0   8  -1   31.11    2.00
   0   8   1   27.57    1.78
   0  -9  -1   -0.13    0.66
   0  -9   1    0.01    0.77
   0   9  -1    0.12    0.83
   0   9   1   -0.41    0.74
   0 -10   1  197.94    8.10
   0  10  -1  194.44    8.13
   0 -10  -1  196.63    9.20
   0  10   1  197.30    7.61
   0  11   1    0.20    0.93
   0 -11  -1   -0.18    0.85
   0  11  -1    0.78    1.10
   0  12  -1  810.47   37.71
   0  12   1  803.74   40.76
   0 -12  -1  836.44   37.44
   0  13   1   -0.65    1.22
   0  13  -1   -0.33    1.34
   0  14   1   25.25    3.04
   0  14  -1   31.63    3.36
   0  15  -1    1.62    1.52
   0  15   1   -0.65    1.40
   0  16  -1    4.52    2.64
   0  16   1    8.17    2.37
   0  17   1   -1.53    1.86
   0  17  -1   -0.36    2.09
   0  18  -1   -1.04    2.30
   0  18   1    3.07    2.16
   1   0  -1   -0.21    0.30
  -1   0  -1    0.23    0.23
   1   0   1    0.66    0.23
   1   0  -1    0.03    0.30
  -1   0   1    0.31    0.16
  -1   0   1   -0.13    0.51
   1  -1  -1  101.12    1.82
  -1   1  -1  101.86    2.24
  -1  -1   1  106.36    2.21
   1   1   1   94.13    2.95
   1  -1  -1  103.09    2.46
   1  -1   1   99.06    2.26
  -1  -1  -1   95.29    2.34
   1   1  -1  104.83    2.57
  -1   1   1  100.60    1.67
  -1   1   1   96.54    2.34
   1   1  -1   99.74    2.86
  -1  -2   1  204.17    5.25
  -1   2  -1  207.66    5.39
  -1   2  -1  208.89    4.28
   1   2   1  199.47    5.73
   1  -2   1  210.53    4.36
  -1   2   1  191.90    5.00
  -1  -2  -1  203.42    7.01
   1   2  -1  202.57    5.44
   1   2  -1  203.40    6.59
  -1   3  -1  276.82    5.95
  -1  -3   1  265.73    7.58
   1   3   1  258.46    7.82
   1   3  -1  272.15    8.03
  -1   3   1  254.29    7.16
  -1  -3  -1  267.20    8.91
  -1   4  -1    4.32    0.68
   1   4   1    4.23    0.75
  -1   4  -1    3.48    0.37
  -1  -4   1    4.39    0.68
  -1   4   1    2.63    0.80
  -1  -4  -1    4.05    0.66
   1   4  -1    4.14    1.24
   1   5   1   54.78    2.08
  -1  -5   1   56.40    2.14
  -1   5  -1   57.62    2.09
   1   5  -1   56.93    2.23
  -1  -5  -1   58.66    2.03
  -1   5   1   57.80    1.81
  -1   6  -1  208.39    6.59
   1   6   1  213.66    6.76
  -1  -6   1  212.51    6.84
  -1  -6  -1  217.37    7.75
  -1   6   1  208.31    6.17
   1   6  -1  214.15    7.05
   1   7   1   71.69    4.11
  -1   7  -1   71.35    2.89
  -1  -7   1   72.16    2.86
  -1   7   1   73.36    2.58
  -1  -7  -1   72.06    2.71
   1   7  -1   72.40    4.37
   1   8   1    1.03    0.72
  -1  -8   1   -0.04    0.71
  -1   8  -1    0.56    0.73
   1   8  -1    0.20    0.81
  -1   8   1   -0.03    0.62
  -1  -8  -1   -0.04    0.64
  -1   9  -1   72.81    3.46
  -1  -9   1   66.13    3.33
   1   9   1   70.51    3.40
  -1   9   1   71.05    3.05
   1   9  -1   74.42    3.72
  -1  -9  -1   70.36    4.32
  -1 -10   1   24.44    2.32
   1  10   1   27.71    3.67
  -1  10  -1   29.05    2.33
  -1  10   1   28.57    2.07
   1  10  -1   29.27    2.59
  -1 -10  -1   27.21    2.05
   1  11   1    4.60    2.56
  -1 -11   1    4.66    1.57
  -1  11  -1    5.21    1.60
  -1  11   1    4.51    1.39
  -1 -11  -1    5.98    2.14
   1  11  -1    7.03    1.66
  -1 -12   1    9.73    1.98
  -1  12  -1   11.47    2.09
   1  12   1    9.11    2.05
   1  12  -1   11.40    3.64
  -1 -12  -1   13.10    1.77
  -1  12   1    9.04    1.75
  -1  13  -1   27.43    2.85
   1  13   1   22.24    2.87
  -1 -13   1   26.49    2.88
   1  13  -1   25.97    3.23
  -1 -13  -1   26.85    3.79
  -1  13   1   23.52    2.54
  -1  14  -1    0.21    1.42
   1  14   1   -0.63    1.39
   1  14  -1    0.29    1.53
  -1  14   1    1.15    1.23
  -1 -14  -1    0.71    1.19
  -1  15  -1    1.07    2.92
   1  15   1    2.58    1.79
   1  15  -1    0.52    2.00
  -1 -15  -1    2.98    1.56
  -1  15   1    2.53    2.63
   1  16   1   -1.19    2.92
  -1  16  -1   -3.03    1.82
   1  16  -1   -1.31    3.12
  -1  16   1    0.91    1.63
   1  17   1    7.78    2.91
  -1  17  -1    7.18    2.77
   1  17  -1    9.92    3.05
  -1  17   1    6.14    2.56
   1  18   1   34.52    5.04
  -1  18  -1   37.28    5.14
  -1  18   1   13.49    7.12
   1  18  -1   39.27    5.31
   2   0   1    0.24    0.78
  -2   0   1    0.10    0.47
  -2   0  -1   -0.07    0.85
  -2   0   1   -0.16    0.50
   2   0  -1   -0.20    0.44
   2   0  -1   -0.49    0.49
   2  -1  -1  149.55    5.31
  -2  -1   1  163.57    4.82
  -2   1  -1  155.54    4.25
   2   1   1  144.66    4.55
   2  -1  -1  151.87    3.54
  -2  -1  -1  157.01    7.08
   2  -1   1  149.74    4.08
   2   1  -1  173.29    7.00
   2   1  -1  164.22    4.81
  -2   1   1  160.60    5.52
  -2   1   1  131.84    4.20
   2  -2  -1 1024.02   36.21
  -2   2  -1 1001.75   37.82
   2   2   1  989.14   42.02
   2  -2  -1  974.90   36.01
  -2  -2   1 1030.06   39.12
  -2  -2  -1  965.49   38.34
   2   2  -1 1041.79   40.11
  -2   2   1 1036.72   36.77
  -2   2   1  913.24   35.85
   2  -2   1  975.16   36.68
  -2  -3   1   10.19    1.53
   2   3   1    8.39    1.23
  -2  -3  -1   10.59    1.08
   2   3  -1   10.09    1.11
  -2   3   1   10.10    0.61
  -2   3   1    9.10    0.66
  -2  -4   1  285.47    8.81
  -2   4  -1  287.99    8.88
   2   4   1  290.57    9.37
  -2   4   1  294.32    8.09
  -2  -4  -1  288.96    8.88
   2   4  -1  292.11    9.22
  -2   4   1  278.80    7.54
   2   5   1   71.61    4.20
  -2  -5   1   75.43    2.72
   2   5  -1   75.00    2.97
  -2   5   1   72.99    2.90
  -2   5   1   78.92    2.09
  -2  -5  -1   76.22    2.74
  -2  -6   1   66.64    3.87
   2   6   1   73.59    3.04
  -2   6  -1   68.33    1.18
  -2   6  -1   71.18    2.70
  -2  -6  -1   71.76    3.82
   2   6  -1   71.05    4.36
  -2   6   1   71.29    3.07
  -2   6   1   75.61    2.08
  -2   7  -1   79.42    3.12
  -2  -7   1   74.94    3.17
   2   7   1   81.40    3.41
  -2  -7  -1   79.30    4.24
  -2   7   1   76.79    2.69
   2   7  -1   81.79    3.54
  -2  -8   1   72.93    3.29
   2   8   1   75.43    3.53
  -2   8  -1   72.96    3.11
  -2  -8  -1   75.82    3.22
  -2   8   1   72.43    2.79
   2   8  -1   75.46    3.69
  -2   9  -1   -1.15    1.36
  -2  -9   1   -0.36    0.88
   2   9   1    0.79    1.00
  -2  -9  -1   -0.68    0.83
  -2   9   1   -0.63    0.72
   2   9  -1   -0.44    1.03
   2  10   1   47.03    3.38
  -2 -10   1   47.35    3.04
  -2  10  -1   46.21    2.96
  -2 -10  -1   48.31    2.85
   2  10  -1   48.76    3.54
  -2  10   1   47.85    2.64
  -2 -11   1  111.56    5.67
   2  11   1  119.81    6.13
  -2  11  -1  115.42    5.52
   2  11  -1  115.61    9.14
  -2  11   1  109.97    4.95
  -2 -11  -1  111.80    5.30
  -2 -12   1   58.77    3.77
   2  12   1   62.14    4.22
  -2  12  -1   53.59    3.82
   2  12  -1   56.74    4.50
  -2  12   1   56.36    3.40
  -2 -12  -1   54.68    3.46
  -2  13  -1    6.24    1.84
   2  13   1    5.57    1.97
  -2 -13   1    6.08    1.82
  -2 -13  -1    5.13    2.55
   2  13  -1    6.09    2.16
  -2  13   1    4.57    1.58
   2  14   1    6.64    2.12
  -2  14  -1    4.35    1.92
  -2 -14   1    4.29    3.05
   2  14  -1    5.22    2.29
  -2  14   1    4.69    1.60
  -2 -14  -1    4.05    1.70
  -2 -15   1    5.72    1.88
   2  15   1    2.16    2.11
  -2  15  -1    2.60    1.91
   2  15  -1    5.75    2.28
  -2  15   1    1.35    2.73
  -2 -15  -1    2.16    1.73
   2  16   1   38.72    6.98
  -2 -16   1   30.80    4.08
  -2  16  -1   28.42    4.08
  -2  16   1   37.11    1.99
   2  16  -1   39.09    4.75
  -2  16   1   35.95    3.70
  -2 -16  -1   32.34    3.72
  -2  17  -1   16.04    5.26
   2  17   1   14.72    3.85
  -2  17   1   16.21    2.98
   2  17  -1   12.67    4.06
  -2 -17  -1   15.95    3.02
  -2  17   1   16.19    2.15
  -2  18  -1    1.27    2.34
   2  18   1    2.19    2.67
  -2  18   1    2.76    2.18
   2  18  -1    1.07    2.76
   3   0  -1    0.14    0.48
   3   0   1    0.10    0.50
   3   0  -1   -0.20    0.46
  -3   0   1   -0.19    0.52
  -3   0  -1    0.22    0.57
  -3  -1   1  480.61   15.91
   3  -1  -1  451.67   13.81
   3  -1  -1  506.41   15.77
  -3   1  -1  501.60   16.37
   3   1   1  415.44   16.38
   3   1  -1  501.59   16.09
  -3   1   1  452.33   15.88
   3   1  -1  514.67   16.80
  -3   1   1  504.16   15.61
  -3  -1  -1  436.37   15.49
   3  -1   1  471.34   15.11
  -3  -2   1    0.59    0.59
   3   2   1    0.35    0.64
   3  -2  -1    0.41    0.34
   3  -2  -1   -0.36    0.40
  -3  -2  -1   -0.30    0.75
  -3   2   1   -0.01    0.40
   3   2  -1    0.05    0.64
  -3   2   1    0.15    0.61
   3  -3  -1    7.76    0.59
  -3  -3   1    7.19    0.97
   3  -3  -1    6.58    0.59
   3   3   1    8.13    1.11
  -3   3  -1    6.10    0.81
  -3   3   1    6.77    0.62
  -3   3   1    5.26    0.61
  -3  -3  -1    7.15    1.12
   3  -3   1    6.81    0.78
   3  -4  -1    1.83    0.66
  -3  -4   1    1.64    0.72
  -3   4  -1    1.78    1.10
   3   4   1    2.00    0.92
  -3   4   1    1.65    0.49
  -3   4   1    2.08    0.42
   3   4  -1   -0.12    0.89
  -3  -4  -1    1.89    0.83
   3   5   1  214.53    9.88
  -3  -5   1  216.57    7.17
  -3   5  -1  209.58    8.20
   3   5  -1  221.46    7.76
  -3   5   1  221.26    6.42
  -3   5   1  216.18    6.37
  -3  -5  -1  212.85    8.84
  -3  -6   1  248.07    8.56
  -3   6  -1  265.54    8.88
   3   6   1  256.98    9.44
  -3   6   1  255.79    7.85
  -3  -6  -1  248.43    8.65
  -3   6   1  247.51    7.49
   3   6  -1  248.46   11.38
  -3  -7   1   61.74    3.01
  -3   7  -1   58.39    2.77
   3   7   1   64.63    3.35
  -3   7   1   63.95    2.45
   3   7  -1   61.41    3.34
  -3  -7  -1   59.62    2.88
   3   8   1   67.33    3.95
  -3  -8   1   67.85    3.36
  -3   8  -1   68.95    3.18
  -3   8  -1   68.71    4.43
  -3   8   1   79.52    4.01
  -3   8   1   72.49    2.15
  -3   8   1   68.58    2.81
   3   8  -1   73.38    3.87
  -3  -8  -1   64.95    3.25
  -3   9  -1    2.63    1.12
  -3   9  -1    3.64    1.09
   3   9   1    3.35    1.46
  -3  -9   1    3.35    1.22
  -3   9   1    1.59    0.95
  -3  -9  -1    2.36    1.15
  -3   9   1    3.40    0.90
   3   9  -1    2.71    1.53
  -3   9   1    3.94    0.96
  -3  10  -1  153.20    6.66
  -3 -10   1  148.28    6.69
   3  10   1  156.31    7.60
  -3  10  -1  148.75    6.38
  -3  10   1  146.91    5.87
   3  10  -1  161.20    8.04
  -3 -10  -1  142.18    8.56
  -3  10   1  160.37    4.67
   3  11   1    6.24    2.11
  -3  11  -1    4.14    1.63
  -3 -11   1    7.14    1.73
  -3  11  -1    5.94    0.33
  -3  11  -1    8.75    2.56
   3  11  -1    6.17    2.22
  -3  11   1    6.00    2.20
  -3  11   1    7.54    0.80
  -3 -11  -1    7.11    1.61
  -3  12  -1    2.71    1.46
  -3 -12   1    1.36    1.48
  -3  12  -1    2.08    1.45
  -3  12  -1    3.12    0.31
  -3  12  -1    2.98    0.31
   3  12   1    2.74    1.82
  -3  12   1    2.37    0.66
  -3 -12  -1    3.11    1.38
  -3  12   1    2.96    1.22
   3  12  -1    3.81    1.89
  -3  13  -1    0.01    0.15
  -3  13  -1   -0.67    1.09
  -3 -13   1    0.37    1.15
  -3  13  -1    0.00    0.23
   3  13   1   -2.09    1.39
  -3  13   1    1.18    0.48
   3  13  -1   -2.50    1.46
  -3  13   1    0.09    0.95
  -3 -13  -1   -0.07    1.69
  -3  14  -1   10.13    2.17
  -3  14  -1    7.97    2.19
  -3 -14   1    8.38    2.20
   3  14   1   11.43    2.68
  -3  14  -1    8.28    0.49
  -3  14   1    7.78    1.90
   3  14  -1   12.11    2.89
  -3  14   1   11.95    1.46
  -3 -14  -1    7.49    2.03
   3  15   1    4.06    2.30
  -3 -15   1    4.00    1.95
  -3  15  -1   -0.08    1.86
  -3  15  -1    4.72    1.82
  -3  15   1    2.07    1.17
  -3  15   1    2.22    1.62
   3  15  -1    5.35    2.37
  -3  15   1    2.22    1.61
  -3 -15  -1    3.62    2.73
  -3 -16   1    6.17    3.88
   3  16   1    6.07    2.89
  -3  16  -1   -0.04    2.36
  -3  16  -1    6.63    2.33
   3  16  -1    5.72    3.00
  -3  16   1    7.33    0.94
  -3  16   1    8.40    2.03
  -3  16   1    4.95    2.13
  -3 -16  -1    7.37    2.23
  -3  17  -1   59.31    5.73
  -3  17  -1   63.79    5.76
  -3 -17   1   63.68    5.92
   3  17   1   69.67   10.84
  -3  17   1   68.55    5.30
  -3  17   1   63.32    4.93
   3  17  -1   59.11   10.99
  -3 -17  -1   55.58    7.99
   4   0  -1   -0.24    0.56
   4   0  -1    0.36    0.52
  -4   0   1   -0.97    0.60
   4   0   1   -0.39    0.58
  -4   0  -1    0.04    0.69
  -4  -1   1   16.06    1.40
   4  -1  -1   16.67    1.62
   4  -1  -1   15.69    0.96
   4   1   1   16.58    1.35
  -4   1  -1   18.41    1.35
   4  -1   1   17.43    1.21
   4   1  -1   15.21    1.25
  -4   1   1   15.18    1.16
  -4  -1  -1   15.02    1.52
   4   1  -1   15.54    1.25
  -4  -2   1    3.60    0.95
   4  -2  -1    3.20    0.59
  -4   2  -1    4.39    0.81
   4  -2  -1    3.49    0.63
   4   2   1    3.71    0.93
   4  -2   1    3.52    0.76
  -4   2   1    3.72    0.68
   4   2  -1    3.48    0.91
  -4   2   1    3.58    0.63
  -4  -2  -1    3.22    1.04
   4   3   1  137.39    6.67
   4  -3  -1  130.26    3.71
  -4  -3   1  136.03    4.73
   4  -3  -1  131.16    3.63
  -4   3  -1  134.02    5.57
  -4   3   1  144.42    4.11
   4   3  -1  144.38    5.19
  -4  -3  -1  128.20    5.00
  -4   3   1  139.76    3.78
   4  -3   1  131.99    4.25
   4  -4  -1    8.07    0.98
   4   4   1    8.36    1.38
  -4  -4   1    8.88    1.20
   4  -4  -1    7.61    0.74
  -4   4  -1    7.23    0.97
  -4   4   1    7.80    1.01
   4  -4   1    9.39    1.51
  -4  -4  -1    8.23    1.34
  -4   4   1    7.60    0.79
   4  -4   1    7.88    0.26
   4   5   1  349.18   13.05
   4  -5  -1  314.84    9.09
  -4  -5   1  298.30   13.18
  -4   5  -1  344.08   11.69
   4   5  -1  345.68   13.19
  -4  -5  -1  330.34   12.08
  -4   5   1  323.20   10.17
  -4   5   1  342.65   10.82
   4   6   1   46.38    2.98
  -4   6  -1   36.12    3.29
  -4  -6   1   39.80    3.56
   4   6  -1   45.92    2.94
  -4   6   1   45.02    1.91
  -4  -6  -1   41.26    2.43
   4   7   1    4.79    2.32
  -4  -7   1    2.34    1.73
  -4   7  -1    2.38    0.99
  -4  -7  -1    2.34    1.11
   4   7  -1    3.13    1.39
  -4   7   1    3.03    0.80
  -4   7   1    3.14    0.49
  -4  -8   1   -0.50    0.92
   4   8   1    2.00    1.23
  -4   8  -1    0.90    1.40
  -4   8   1    0.31    0.40
  -4   8   1    0.72    1.11
  -4  -8  -1   -0.38    0.96
   4   8  -1   -0.31    1.22
  -4   8   1    0.87    0.68
  -4  -9   1   21.13    2.14
   4   9   1   18.01    2.93
  -4   9  -1   19.75    2.01
  -4   9  -1   19.05    2.12
  -4   9   1   21.78    1.66
  -4   9   1   20.81    1.71
  -4   9   1   21.12    1.45
  -4  -9  -1   20.78    2.17
   4   9  -1   24.29    2.87
  -4  10  -1   23.52    2.30
  -4  10  -1   23.18    2.22
  -4 -10   1   19.20    2.43
   4  10   1   22.68    5.17
  -4  10   1   21.12    1.05
   4  10  -1   24.56    3.28
  -4  10   1   21.52    1.86
  -4 -10  -1   23.90    3.61
  -4  10   1   21.64    1.92
  -4 -11   1   66.68    4.38
   4  11   1   73.95    5.47
  -4  11  -1   66.63    4.19
  -4  11  -1   65.49    4.05
  -4  11   1   71.68    2.27
   4  11  -1   76.44    5.86
  -4  11   1   71.48    3.71
  -4 -11  -1   73.55    4.28
  -4  11   1   63.11    5.12
  -4  12  -1   20.86    2.51
  -4 -12   1   20.37    2.53
  -4  12  -1   17.75    2.41
   4  12   1   19.80    3.16
  -4  12   1   18.58    2.11
  -4  12   1   19.63    1.04
  -4  12   1   21.17    2.06
   4  12  -1   18.90    3.44
  -4 -12  -1   20.71    2.43
   4  13   1    7.17    2.37
  -4  13  -1    4.73    1.71
  -4 -13   1    5.63    1.88
  -4  13  -1    4.09    1.77
  -4  13   1    2.93    1.48
  -4  13   1    3.92    1.49
   4  13  -1    5.76    2.51
  -4  13   1    4.27    0.67
  -4 -13  -1    3.53    2.78
   4  14   1   37.29    4.67
  -4 -14   1   33.89    3.68
  -4  14  -1   38.95    3.60
  -4  14  -1   29.49    5.21
   4  14  -1   44.82    4.84
  -4  14   1   35.13    3.19
  -4  14   1   36.54    1.52
  -4  14   1   28.71    3.07
  -4 -14  -1   34.09    3.49
   4  15   1   21.17    3.88
  -4  15  -1   16.22    2.88
  -4 -15   1   17.83    3.07
  -4  15   1   15.51    1.06
   4  15  -1   19.21    3.96
  -4 -15  -1   19.43    2.78
  -4  15   1   21.16    2.56
  -4  15   1   16.15    2.42
  -4  16  -1    0.09    1.71
  -4 -16   1    2.04    1.73
  -4  16  -1    0.55    2.62
   4  16   1    1.59    2.20
  -4  16   1    0.59    1.46
  -4  16   1    0.93    2.32
   4  16  -1   -0.32    2.25
  -4 -16  -1    0.00    1.62
   4  17   1   12.90    3.89
  -4 -17   1   11.91    3.14
  -4  17  -1    0.06    2.89
  -4  17  -1   10.92    3.07
   4  17  -1   12.74    4.02
  -4  17   1   13.78    2.58
  -4  17   1   11.40    2.62
  -4 -17  -1   10.05    2.81
   5   0  -1   -0.18    0.55
   5   0  -1    0.04    0.96
  -5   0   1   -0.31    0.66
   5   0   1    0.19    0.62
  -5   0  -1   -0.03    1.21
  -5  -1   1  138.53    5.31
   5  -1  -1  149.67    4.66
   5  -1  -1  134.05    4.34
  -5   1  -1  169.93    5.79
   5   1   1  142.14    5.02
   5   1  -1  140.83    4.93
   5   1  -1  147.87    5.00
  -5  -1  -1  135.22    5.46
  -5   1   1  141.64    4.95
   5  -1   1  148.67    4.92
   5  -2  -1   44.00    1.79
  -5  -2   1   40.27    2.47
   5   2   1   42.75    2.40
  -5   2  -1   40.96    2.26
   5  -2  -1   42.17    1.75
  -5   2   1   42.16    2.04
  -5  -2  -1   37.39    2.66
   5   2  -1   47.89    2.42
   5  -2   1   42.09    2.01
   5  -3  -1   85.82    2.67
   5   3   1   90.30    3.86
   5  -3  -1   88.69    2.85
  -5  -3   1   88.72    3.80
  -5   3  -1   85.80    3.50
  -5   3   1   88.71    3.14
   5   3  -1   97.10    5.69
  -5  -3  -1   83.21    4.08
   5  -3   1   84.20    3.17
  -5  -4   1   12.49    1.56
   5  -4  -1   13.67    1.58
   5   4   1   14.79    1.78
   5  -4  -1   13.59    0.84
  -5   4  -1   13.64    1.32
   5   4  -1   14.61    1.84
  -5   4   1   13.60    1.15
   5  -4   1   12.93    1.22
  -5   4   1   12.70    0.88
  -5  -4  -1   12.97    1.78
   5  -5  -1    7.56    0.66
   5  -5  -1    8.27    0.91
  -5  -5   1    8.80    2.20
  -5   5  -1    9.96    1.15
   5   5   1    8.40    1.65
   5  -5   1    7.48    0.23
   5   5  -1    8.88    2.69
  -5   5   1    7.95    0.70
   5  -5   1    9.64    1.10
  -5   5   1    8.19    1.52
   5   6   1  142.69    9.14
  -5   6  -1  149.93    5.69
  -5  -6   1  132.85    7.62
   5  -6  -1  136.15    3.76
  -5   6   1  144.82    3.95
  -5   6   1  155.09    6.51
   5   6  -1  154.07    6.96
  -5  -6  -1  145.02    6.16
  -5  -7   1    9.55    2.72
   5   7   1   13.10    2.23
  -5   7  -1   11.58    1.60
   5   7  -1   11.68    2.27
  -5   7   1   10.46    1.28
  -5   7   1   11.82    1.20
  -5  -7  -1    8.69    1.76
  -5  -8   1    6.27    1.60
  -5   8  -1    7.21    1.45
   5   8   1    6.28    2.05
   5   8  -1    6.59    2.19
  -5   8   1    5.80    0.65
  -5   8   1    5.44    1.15
  -5  -8  -1    5.76    1.64
  -5  -9   1   45.43    3.43
   5   9   1   48.48    4.54
  -5   9  -1   48.95    4.85
  -5   9   1   50.49    2.75
  -5   9   1   49.78    1.64
  -5   9   1   47.60    2.66
   5   9  -1   59.00    7.42
  -5  -9  -1   50.69    3.52
  -5 -10   1    7.91    1.91
  -5  10  -1    8.67    1.78
  -5  10  -1    7.26    1.66
   5  10   1   11.44    4.28
  -5  10   1    8.89    1.44
  -5  10   1    8.16    0.72
   5  10  -1    8.00    2.71
  -5  10   1    6.24    1.39
  -5 -10  -1    8.20    1.84
   5  11   1    2.32    2.25
  -5 -11   1    3.78    2.76
  -5  11  -1    4.95    1.51
  -5  11  -1    4.76    1.55
  -5 -11  -1    4.42    1.62
  -5  11   1    3.10    2.04
  -5  11   1    3.62    0.90
   5  11  -1    6.50    2.37
  -5  11   1    4.75    1.32
  -5 -12   1    0.36    1.52
  -5  12  -1    1.30    2.19
  -5  12  -1    1.12    1.42
   5  12   1    5.94    2.03
  -5  12   1    0.86    0.74
  -5  12   1    1.28    1.19
   5  12  -1    1.31    2.12
  -5 -12  -1    1.56    1.44
  -5  12   1    2.13    1.12
   5  13   1   -0.62    2.04
  -5 -13   1    2.61    1.50
  -5  13  -1    1.40    1.36
  -5  13  -1    0.64    1.43
  -5  13   1    0.18    1.13
   5  13  -1   -0.50    2.14
  -5  13   1    0.45    1.20
  -5 -13  -1    0.61    1.43
   5  14   1    1.41    2.12
  -5  14  -1   -0.05    1.51
  -5 -14   1   -0.29    1.59
  -5  14  -1    1.70    1.41
   5  14  -1   -0.55    2.12
  -5  14   1    1.43    1.33
  -5 -14  -1    0.33    2.37
  -5  14   1    0.42    0.69
  -5  14   1    2.02    1.98
  -5  15  -1   13.82    2.49
   5  15   1   14.83    3.69
  -5 -15   1   11.62    2.77
  -5  15  -1    0.01    2.67
  -5  15   1   12.16    2.27
  -5  15   1   12.19    2.27
   5  15  -1   14.16    3.68
  -5 -15  -1   10.08    2.57
  -5 -16   1    0.67    1.66
  -5  16  -1   -2.03    1.56
   5  16   1   -2.03    2.24
  -5  16  -1   -0.04    1.56
   5  16  -1   -1.75    2.24
  -5  16   1    2.20    1.34
  -5  16   1    0.97    1.33
  -5 -16  -1    0.46    1.54
  -5  17  -1    7.07    4.51
  -5  17  -1    0.02    2.83
  -5 -17   1    9.99    2.94
   5  17   1    8.10    3.95
   5  17  -1    7.66    3.92
  -5  17   1    9.54    2.41
  -5  17   1   10.28    2.45
  -5 -17  -1    9.12    2.73
   6   0  -1   -0.27    0.68
  -6   0  -1   -0.03    0.89
   6   0   1    0.10    1.21
   6   0  -1    0.10    1.11
  -6   0   1   -0.42    0.81
   6   1   1   20.46    1.77
  -6  -1   1   19.78    3.05
   6  -1  -1   15.99    2.19
   6  -1  -1   21.90    1.43
  -6   1  -1   20.93    1.99
   6   1  -1   21.63    1.66
  -6  -1  -1   21.70    3.37
  -6   1   1   20.66    1.74
   6   1  -1   19.29    2.58
   6  -1   1   18.79    1.57
   6  -2  -1   16.52    2.00
  -6  -2   1   17.34    1.98
   6  -2  -1   20.25    1.32
  -6   2  -1   20.46    1.81
   6   2   1   18.50    1.80
  -6  -2  -1   16.29    2.10
  -6   2   1   18.66    1.65
   6  -2   1   17.93    1.51
   6   2  -1   21.09    1.78
   6   3   1  248.72   11.95
   6  -3  -1  243.61    8.08
  -6   3  -1  262.78    9.63
   6  -3  -1  253.50    7.91
  -6  -3   1  240.45    9.66
  -6  -3  -1  238.54   10.17
  -6   3   1  259.08    8.94
   6   3  -1  271.51   10.01
   6  -3   1  247.21    8.68
  -6  -4   1    0.93    1.87
   6  -4  -1    1.07    0.59
  -6   4  -1    1.70    0.99
   6  -4  -1    2.55    0.71
   6   4   1    2.46    1.23
   6  -4   1    1.31    0.88
   6   4  -1    2.36    1.21
  -6   4   1    1.84    0.85
  -6  -4  -1    1.12    1.29
   6  -5  -1  109.21    3.92
  -6  -5   1  108.32    5.01
   6  -5  -1  106.95    3.23
   6   5   1  109.26    7.79
  -6   5  -1  108.12    4.59
   6  -5   1  107.45    4.34
   6   5  -1  117.85    5.59
  -6  -5  -1  104.15    5.44
   6  -5   1  109.04    2.44
  -6   5   1  115.70    4.27
  -6   6  -1   10.09    1.41
  -6  -6   1    8.60    1.68
   6  -6  -1    8.58    0.74
   6   6   1    7.95    2.07
   6   6  -1    9.46    2.17
  -6  -6  -1    8.49    1.98
  -6   6   1    8.50    1.20
   6  -6   1    7.83    0.32
  -6   6   1    7.81    0.77
   6  -6   1    7.26    1.38
  -6  -7   1    0.31    1.28
   6   7   1    0.41    1.59
  -6   7  -1    1.35    1.18
  -6   7   1    2.10    0.93
   6   7  -1    1.30    2.80
  -6   7   1    1.47    0.51
  -6  -7  -1    3.09    1.39
  -6   8  -1    0.24    0.97
  -6  -8   1   -0.17    1.77
   6   8   1    0.03    2.40
  -6   8   1    0.20    0.41
  -6   8   1    1.50    1.32
   6   8  -1   -0.35    1.54
  -6  -8  -1   -1.47    1.22
  -6  -9   1    7.56    1.61
   6   9   1    4.23    2.12
  -6   9  -1    1.89    1.51
  -6  -9  -1    4.04    1.63
  -6   9   1    2.13    0.55
  -6   9   1    1.81    1.18
   6   9  -1    9.72    2.34
  -6 -10   1    0.05    1.11
  -6  10  -1    0.50    1.09
   6  10   1    0.10    1.57
  -6  10   1   -0.67    0.88
  -6  10   1   -1.20    0.84
   6  10  -1   -1.25    1.69
  -6  10   1    0.88    0.58
  -6 -10  -1    0.71    1.16
  -6  11  -1  132.19    6.69
   6  11   1  134.15    8.42
  -6 -11   1  121.00    6.83
  -6  11  -1  117.25    6.16
  -6 -11  -1  117.08    6.66
   6  11  -1  136.53    9.18
  -6  11   1  120.91    4.01
  -6  11   1  121.81    5.54
  -6  11   1  123.50    5.89
  -6  12  -1   51.80    4.20
  -6 -12   1   51.12    4.35
  -6  12  -1   49.73    3.92
   6  12   1   55.55    5.64
  -6  12   1   51.30    2.12
  -6  12   1   51.40    4.99
   6  12  -1   53.52    5.93
  -6  12   1   52.30    3.60
  -6 -12  -1   52.51    6.29
  -6  13  -1   -0.26    2.02
  -6 -13   1    2.01    1.43
  -6  13  -1   -0.53    1.36
   6  13   1   -0.32    1.94
  -6  13   1   -2.03    1.08
   6  13  -1   -0.05    2.06
  -6 -13  -1   -0.47    1.36
  -6  13   1   -0.19    1.16
  -6  13   1    0.05    0.55
   6  14   1   14.69    3.65
  -6 -14   1   10.43    4.20
  -6  14  -1    0.05    2.60
  -6  14  -1   10.60    2.38
   6  14  -1   13.93    3.79
  -6  14   1   15.66    2.23
  -6  14   1   12.14    2.10
  -6 -14  -1    8.77    2.61
  -6 -15   1    2.34    1.85
   6  15   1    1.45    2.50
  -6  15  -1   -0.87    1.69
  -6  15  -1   -0.06    1.72
  -6  15   1   -0.87    2.26
   6  15  -1    2.08    2.50
  -6  15   1    1.66    1.51
  -6 -15  -1    2.36    2.76
  -6  16  -1    0.03    1.82
  -6 -16   1    0.83    1.96
  -6  16  -1    1.11    1.83
   6  16   1    1.90    2.56
  -6  16   1    1.99    1.59
  -6  16   1   -0.35    1.50
   6  16  -1    0.73    2.75
  -6 -16  -1    1.26    1.82
  -7   0   1    0.49    0.96
   7   0  -1    0.19    0.74
   7   0  -1   -0.69    1.25
   7   0   1    0.02    0.83
  -7   0  -1    1.25    1.73
   7  -1  -1  121.52    4.71
  -7  -1   1  115.73    7.95
   7  -1  -1  137.04    6.32
  -7   1  -1  122.87    5.87
   7   1   1  125.91    7.23
   7   1  -1  131.76    5.29
   7  -1   1  117.30    4.90
  -7   1   1  126.39    5.60
  -7  -1  -1  120.75    6.18
   7   1  -1  134.72    5.35
   7  -2  -1    1.33    1.20
  -7  -2   1   -0.14    1.16
   7   2   1    0.34    1.05
   7  -2  -1   -0.05    1.17
  -7   2  -1    1.52    1.07
   7  -2   1    1.40    0.88
  -7  -2  -1    1.07    1.25
   7   2  -1    0.09    0.96
  -7   2   1   -0.75    1.57
   7  -3  -1    8.17    1.08
   7  -3  -1    8.13    1.21
  -7   3  -1    8.80    1.65
  -7  -3   1    9.89    1.91
   7   3   1   11.25    1.77
   7   3  -1    9.34    1.65
  -7  -3  -1    8.96    2.17
  -7   3   1    9.83    1.51
   7  -3   1   10.24    2.20
   7  -4  -1    2.47    0.73
  -7  -4   1    3.06    1.50
   7   4   1    3.69    1.50
   7  -4  -1    3.00    0.91
  -7   4  -1    3.06    1.29
   7  -4   1    2.20    0.54
   7   4  -1    2.59    1.47
  -7   4   1    3.03    1.14
  -7  -4  -1    2.98    2.76
   7  -4   1    3.49    1.09
  -7  -5   1  130.31    6.65
   7  -5  -1  134.52    4.26
   7  -5  -1  137.06    5.17
  -7   5  -1  139.89    6.24
   7   5   1  146.53    7.23
   7   5  -1  147.64    7.28
  -7   5   1  148.28    5.88
  -7  -5  -1  128.79    7.24
   7  -5   1  131.25    5.69
   7  -6  -1    0.73    0.48
   7  -6  -1   -0.15    0.77
  -7  -6   1   -1.12    1.19
  -7   6  -1    0.28    1.02
   7   6   1   -0.43    1.34
   7   6  -1    0.11    1.37
  -7   6   1    0.65    0.88
  -7  -6  -1   -0.56    1.33
   7  -6   1    0.34    0.21
   7  -6   1    0.01    0.93
   7   7   1    6.30    2.30
  -7  -7   1    5.53    1.92
   7  -7  -1    6.35    1.14
  -7   7  -1    7.21    1.66
   7   7  -1    6.18    2.35
  -7   7   1    6.87    2.22
  -7  -7  -1    7.07    2.07
  -7   8  -1    0.83    1.19
  -7  -8   1   -0.51    1.28
   7   8   1   -1.50    2.62
  -7  -8  -1   -0.07    1.34
  -7   8   1    1.30    0.98
   7   8  -1   -0.12    1.79
  -7  -9   1   32.10    3.24
  -7   9  -1   38.40    3.27
   7   9   1   34.26    4.10
   7   9  -1   38.07    4.75
  -7   9   1   34.73    2.70
  -7  -9  -1   30.31    5.30
  -7  10  -1    6.65    2.98
  -7 -10   1    6.63    3.13
   7  10   1    7.24    2.49
  -7  10   1    5.12    1.58
   7  10  -1    9.36    4.43
  -7 -10  -1    5.60    1.98
  -7 -11   1    1.90    1.66
  -7  11  -1    1.99    1.61
   7  11   1    2.69    2.31
   7  11  -1    1.75    2.43
  -7 -11  -1    2.71    1.69
  -7  11   1    1.79    1.23
  -7  12  -1   -1.62    1.34
  -7 -12   1   -1.14    1.41
  -7  12  -1   -0.03    1.18
   7  12   1    1.18    1.88
  -7 -12  -1    0.39    1.36
  -7  12   1   -0.50    1.11
   7  12  -1    1.39    1.95
  -7  12   1    0.52    1.04
  -7 -13   1    2.59    2.74
  -7  13  -1   -0.07    1.70
  -7  13  -1    1.27    1.47
   7  13   1    0.38    2.40
  -7  13   1    2.55    2.07
  -7  13   1    0.73    1.42
   7  13  -1    2.88    2.45
  -7 -13  -1   -0.72    2.75
  -7 -14   1    6.89    2.57
   7  14   1    8.62    3.64
  -7  14  -1   -0.07    2.49
  -7  14  -1    7.81    2.32
  -7  14   1   10.84    2.13
   7  14  -1    8.48    3.66
  -7  14   1   10.00    1.96
  -7 -14  -1    8.92    2.57
  -7 -15   1    1.57    1.90
   7  15   1   -0.04    2.52
  -7  15  -1   -0.16    2.85
  -7  15  -1   -0.36    1.66
  -7 -15  -1   -0.99    1.84
  -7  15   1    1.14    1.51
   7  15  -1    1.31    2.66
  -7  15   1    1.77    1.41
   7  16   1   -1.18    2.91
  -7  16  -1    0.72    1.94
  -7 -16   1    0.74    2.12
  -7  16  -1   -0.05    3.23
  -7  16   1   -0.41    2.54
   7  16  -1    2.21    2.90
  -7  16   1    3.38    1.72
  -7 -16  -1   -1.10    3.19
   8   0   1   -0.93    1.06
   8   0  -1   -0.93    0.94
  -8   0  -1   -0.43    1.43
  -8   0   1   -0.63    1.29
   8   0  -1    0.15    1.57
   8  -1  -1   33.61    3.56
  -8  -1   1   28.83    5.04
   8  -1  -1   33.37    2.28
   8   1   1   34.32    2.74
  -8   1  -1   34.39    3.32
  -8   1   1   33.57    2.99
   8   1  -1   32.90    2.49
  -8  -1  -1   31.39    3.58
   8   1  -1   37.56    2.71
   8  -1   1   27.37    2.58
   8  -2  -1    1.19    1.23
  -8  -2   1   -0.21    1.27
   8   2   1    0.31    1.09
  -8   2  -1    0.20    1.21
   8   2  -1    1.40    1.00
   8  -2   1   -0.34    0.95
  -8   2   1   -0.85    1.13
  -8  -2  -1    0.07    1.43
   8  -3  -1   56.09    3.83
  -8  -3   1   54.78    4.34
   8  -3  -1   56.75    2.99
   8   3   1   64.59    4.08
  -8   3  -1   61.92    4.23
  -8   3   1   62.10    3.78
   8   3  -1   58.81    3.70
   8  -3   1   57.49    3.35
  -8  -3  -1   60.32    4.90
   8   4   1    3.96    1.67
   8  -4  -1    2.79    0.86
  -8  -4   1    1.97    1.72
   8  -4  -1    2.85    1.08
  -8   4  -1    1.86    1.58
   8   4  -1    3.45    1.56
   8  -4   1    3.78    1.26
  -8   4   1    4.03    1.37
  -8  -4  -1    3.38    1.99
   8  -4   1    2.79    0.69
   8   5   1   90.25    5.67
  -8  -5   1   82.85    5.41
   8  -5  -1   82.45    3.00
   8  -5  -1   82.33    3.84
  -8   5  -1   88.24    5.05
  -8  -5  -1   78.59    6.00
   8  -5   1   76.97    6.14
   8   5  -1   91.40    5.49
  -8   5   1   88.11    4.54
   8  -6  -1    5.60    2.20
   8   6   1    8.95    3.72
  -8   6  -1    8.67    1.87
   8  -6  -1    6.96    0.88
  -8  -6   1    7.73    2.11
   8  -6   1    6.65    0.50
  -8   6   1    7.30    1.62
   8  -6   1   10.68    2.61
   8   6  -1    7.01    2.33
  -8  -6  -1    7.85    2.46
   8   7   1   87.27    5.99
   8  -7  -1   79.84    2.66
  -8  -7   1   75.98    5.19
  -8   7  -1   89.03    5.04
  -8   7   1   86.76    6.34
   8  -7   1   76.48    1.61
   8  -7   1   76.42    4.43
  -8  -7  -1   83.76    5.65
   8   7  -1   85.68    5.92
   8   8   1    7.04    2.33
  -8  -8   1    6.54    3.15
  -8   8  -1    4.33    1.77
  -8   8   1    5.08    1.57
  -8  -8  -1    5.63    2.17
   8   8  -1    7.93    2.37
  -8  -9   1    5.30    2.06
   8   9   1    8.42    2.46
  -8   9  -1    5.98    1.97
   8   9  -1    6.64    2.64
  -8   9   1    6.02    1.63
  -8  -9  -1    4.36    2.15
  -8 -10   1    3.93    1.92
   8  10   1    1.91    3.99
  -8  10  -1    4.67    2.99
  -8 -10  -1    3.71    1.99
  -8  10   1    4.15    1.53
   8  10  -1    1.02    4.22
  -8 -11   1    4.39    2.03
   8  11   1    4.40    2.66
  -8  11  -1    5.34    2.07
  -8 -11  -1    4.78    2.12
  -8  11   1    2.67    2.73
   8  11  -1    7.52    2.91
  -8 -12   1    7.63    2.34
   8  12   1    5.82    3.02
  -8  12  -1    5.01    2.30
  -8  12  -1    3.86    2.05
  -8  12   1    7.71    1.73
   8  12  -1    8.48    3.27
  -8  12   1    5.73    1.92
  -8 -12  -1    5.20    3.69
  -8 -13   1    3.54    2.11
   8  13   1    1.42    2.68
  -8  13  -1    5.15    3.07
  -8  13  -1    4.06    2.09
   8  13  -1    1.54    3.02
  -8  13   1    4.19    1.59
  -8  13   1    0.02    1.75
  -8 -13  -1    3.02    2.07
  -8 -14   1    8.14    3.55
   8  14   1    0.24    2.90
  -8  14  -1    4.74    2.07
   8  14  -1    4.05    3.16
  -8  14   1    3.35    1.67
  -8 -14  -1    4.10    2.28
  -8  14   1   -0.17    1.85
   8  15   1    6.46    5.34
  -8 -15   1    4.63    2.48
  -8  15  -1    3.46    2.24
  -8  15  -1    0.07    3.80
  -8  15   1    5.46    2.88
   8  15  -1    4.71    3.55
  -8  15   1    0.05    2.03
  -8 -15  -1    8.32    3.89
   9   0   1    0.66    1.08
  -9   0  -1   -0.31    1.49
  -9   0   1   -1.18    1.30
   9   0  -1    0.65    0.97
   9   0  -1   -0.17    1.46
   9  -1  -1   -2.14    1.86
   9   1   1    2.72    1.42
  -9   1  -1    2.15    1.83
  -9  -1   1    2.37    1.84
   9  -1   1    1.15    1.33
  -9  -1  -1    1.23    1.97
  -9   1   1    7.24    1.70
   9   1  -1    1.41    1.35
   9   1  -1    1.29    2.04
  -9   2  -1    7.58    3.88
   9   2   1    9.23    2.03
   9  -2  -1   10.81    2.27
  -9  -2   1    7.42    2.36
   9  -2  -1    8.50    1.56
   9  -2   1    8.68    1.78
  -9   2   1    9.41    2.24
  -9  -2  -1    7.46    2.66
   9   2  -1    8.41    1.97
   9   2  -1    9.94    2.95
   9  -3  -1    1.39    1.14
   9   3   1    0.27    2.59
  -9   3  -1    5.94    2.86
  -9  -3   1    1.17    1.89
   9  -3  -1    3.96    1.64
   9  -3   1    2.02    1.32
  -9  -3  -1    2.99    2.25
  -9   3   1    3.44    1.58
   9   3  -1    2.50    2.38
   9   4   1   10.93    2.37
  -9   4  -1   11.55    2.45
  -9  -4   1    9.40    2.53
   9  -4  -1   12.39    2.02
   9  -4  -1   10.80    1.59
   9   4  -1   11.65    2.19
   9  -4   1   11.59    1.67
  -9  -4  -1    7.85    2.84
  -9   4   1   12.05    2.18
   9  -4   1    8.55    1.86
  -9  -5   1   34.30    6.16
  -9   5  -1   44.96    3.78
   9   5   1   43.21    4.02
   9  -5  -1   41.68    2.08
   9  -5  -1   39.20    2.70
   9  -5   1   39.83    3.07
  -9  -5  -1   38.33    4.48
   9  -5   1   43.51    2.29
  -9   5   1   43.36    3.57
   9   5  -1   48.76    3.87
  -9  -6   1   28.10    5.29
   9   6   1   31.10    3.58
  -9   6  -1   26.14    3.22
   9  -6  -1   27.69    2.25
   9  -6  -1   29.36    2.33
  -9  -6  -1   24.52    3.67
   9  -6   1   29.67    2.69
  -9   6   1   27.06    2.80
   9   6  -1   27.78    3.45
  -9  -7   1   54.30    4.42
   9  -7  -1   50.30    2.06
   9   7   1   60.71    4.70
  -9   7  -1   58.94    4.33
   9  -7  -1   53.38    3.28
   9   7  -1   59.98    4.74
  -9  -7  -1   51.11    4.71
  -9   7   1   59.65    5.63
   9  -7   1   52.52    3.70
   9  -7   1   48.78    1.60
  -9  -8   1    2.84    1.92
   9   8   1    5.05    2.25
  -9   8  -1    3.60    1.80
   9  -8  -1    3.92    0.65
  -9  -8  -1    4.29    2.02
  -9   8   1    3.11    1.58
   9   8  -1    1.50    2.25
  -9  -9   1    8.49    2.32
   9   9   1    7.22    2.80
  -9   9  -1    7.40    2.26
  -9  -9  -1    8.03    2.40
  -9   9   1    6.62    3.06
   9   9  -1    6.67    2.87
   9  10   1   -0.65    2.79
  -9  10  -1   -1.02    1.39
  -9 -10   1    0.35    2.35
  -9 -10  -1    0.49    2.42
  -9  10   1    0.79    1.19
   9  10  -1    0.75    1.92
   9  11   1    3.33    2.74
  -9  11  -1    4.67    2.10
  -9 -11   1    3.87    2.22
  -9 -11  -1    6.53    2.28
  -9  11   1    2.22    2.97
   9  11  -1    4.55    2.85
  -9  12  -1   -2.42    1.75
   9  12   1    2.65    2.14
  -9 -12   1    0.82    1.68
  -9  12   1   -0.26    1.39
  -9 -12  -1    0.00    1.68
  -9  12   1    1.58    1.24
   9  12  -1   -0.28    2.19
   9  13   1    7.87    3.20
  -9  13  -1    7.02    2.36
  -9 -13   1    8.37    4.17
  -9 -13  -1    7.99    2.55
  -9  13   1   -0.05    2.14
  -9  13   1    7.41    3.07
   9  13  -1    9.57    3.45
   9  14   1    3.01    4.47
  -9  14  -1    0.58    2.02
  -9 -14   1    5.14    2.26
  -9  14   1    0.26    1.81
   9  14  -1    1.53    4.88
  -9 -14  -1    2.44    3.51
  -9  14   1    1.71    1.63
  10   0   1    0.19    1.06
 -10   0  -1    1.50    1.55
  10   0  -1   -0.45    0.96
  10   0  -1   -0.59    1.03
 -10   0   1    0.03    1.37
  10   1   1    3.66    1.56
  10  -1  -1    3.19    1.28
 -10  -1   1    2.93    2.01
 -10   1  -1    3.28    2.10
  10  -1  -1    2.57    1.26
  10  -1   1   -0.33    2.38
 -10   1   1    3.42    1.88
 -10  -1  -1    2.39    2.18
  10   1  -1    3.15    1.37
  10   1  -1    3.00    1.52
  10  -2  -1    0.12    1.36
 -10   2  -1    0.06    1.42
  10   2   1    0.88    1.15
  10  -2  -1   -0.90    0.92
 -10  -2   1   -1.04    1.39
  10  -2   1    0.84    1.72
 -10  -2  -1   -0.25    2.66
 -10   2   1   -0.73    1.27
  10   2  -1   -0.18    1.01
  10   2  -1    1.04    1.14
 -10   3  -1  143.72    8.34
  10  -3  -1  129.46    6.04
  10   3   1  137.06    7.51
  10  -3  -1  137.86    7.47
 -10  -3   1  125.62    7.86
  10  -3   1  127.57    6.65
  10   3  -1  138.80    6.94
 -10  -3  -1  137.21   13.06
  10  -3   1  152.35    5.56
 -10   3   1  151.56    7.73
  10   4   1   10.46    2.28
  10  -4  -1    5.56    1.56
  10  -4  -1    7.10    1.89
 -10   4  -1   10.71    3.80
 -10  -4   1    7.68    2.24
  10  -4   1    7.79    1.89
 -10  -4  -1    8.85    2.71
  10  -4   1    8.07    1.07
 -10   4   1    8.25    3.40
  10   4  -1    7.74    3.16
  10  -5  -1    1.59    1.08
  10  -5  -1   -0.10    0.76
  10   5   1    1.68    1.53
 -10  -5   1    1.58    2.63
 -10   5  -1    1.04    1.64
  10  -5   1    1.51    1.24
 -10  -5  -1    1.10    1.90
  10  -5   1    0.78    0.98
  10   5  -1    0.67    1.42
 -10   5   1    1.49    1.45
  10  -6  -1   18.91    1.44
  10  -6  -1   17.56    2.28
  10   6   1   26.80    3.33
 -10   6  -1   23.39    3.08
 -10  -6   1   21.23    3.21
 -10  -6  -1   21.53    3.54
  10  -6   1   22.63    2.62
  10   6  -1   19.85    3.05
 -10   6   1   24.72    2.90
  10   7   1    9.29    5.35
 -10   7  -1   23.33    3.22
 -10  -7   1   18.77    3.24
  10  -7  -1   21.18    1.36
  10  -7  -1   18.83    2.35
 -10  -7  -1   23.94    3.49
  10  -7   1   18.94    2.69
  10  -7   1   19.66    0.80
 -10   7   1   18.56    4.27
  10   7  -1   25.39    5.19
  10   8   1    6.71    2.44
 -10   8  -1    6.66    2.23
  10  -8  -1    4.53    1.18
 -10  -8   1    2.58    2.16
  10  -8   1    4.76    0.28
 -10  -8  -1    5.67    2.39
  10   8  -1    2.55    2.41
 -10   8   1    6.38    1.86
 -10  -9   1    3.78    3.26
 -10   9  -1    0.87    1.98
  10   9   1    2.86    2.20
 -10  -9  -1    3.96    3.48
 -10   9   1    1.99    1.67
  10   9  -1    4.29    2.24
 -10  10  -1    1.81    1.69
 -10 -10   1   -0.88    1.71
  10  10   1    2.61    1.91
 -10 -10  -1   -1.88    1.75
  10  10  -1    0.24    2.03
 -10  10   1    0.99    1.43
  10  11   1   17.05    4.06
 -10  11  -1   21.86    3.38
 -10 -11   1   17.87    3.32
 -10 -11  -1   15.53    3.53
 -10  11   1    0.63    4.57
  10  11  -1   22.52    4.13
 -10 -12   1   21.27    3.87
  10  12   1   27.53    4.67
 -10  12  -1   23.03    4.06
 -10 -12  -1   19.21    3.97
  10  12  -1   26.93    5.02
 -10  12   1   25.08    3.39
 -10  13  -1    4.56    2.40
  10  13   1    5.74    5.43
 -10 -13   1    6.85    2.65
 -10 -13  -1    5.21    4.36
 -10  13   1    0.20    2.32
 -10  13   1    7.05    1.96
  10  13  -1    5.83    5.78
  11   0  -1   -0.90    1.21
  11   0  -1   -1.32    1.28
  11   0   1   -1.10    1.38
 -11   0  -1   -1.66    1.92
 -11   0   1    0.67    1.75
 -11   1  -1   10.17    3.03
 -11  -1   1    9.57    2.82
  11   1   1   10.73    2.25
  11  -1  -1   13.13    1.84
  11  -1  -1    8.68    1.88
  11  -1   1   12.06    2.21
 -11  -1  -1   10.26    3.03
  11   1  -1   11.19    2.19
  11   1  -1    8.27    3.05
 -11   2  -1   13.42    3.36
 -11  -2   1   12.24    2.97
  11   2   1   17.25    2.67
  11  -2  -1   16.86    2.01
  11  -2  -1   12.19    2.12
  11  -2   1   18.15    3.73
 -11  -2  -1   16.42    3.55
  11   2  -1   12.89    2.14
 -11   2   1   12.60    2.96
  11   2  -1   15.51    2.55
 -11  -3   1   13.30    3.04
 -11   3  -1   14.37    3.21
  11   3   1   16.67    2.65
  11  -3  -1   15.11    2.77
  11  -3  -1   15.01    2.11
 -11   3   1   13.15    2.91
  11  -3   1   15.40    1.63
  11  -3   1   13.44    3.78
 -11  -3  -1   15.59    3.38
  11   3  -1   14.65    2.32
  11   3  -1   15.37    2.72
  11   4   1    0.50    1.73
 -11   4  -1   -0.13    1.92
  11  -4  -1    1.93    1.51
  11  -4  -1    1.48    1.23
 -11  -4   1    0.74    1.81
  11  -4   1    1.36    1.44
 -11  -4  -1    0.46    3.43
  11  -4   1    0.98    1.33
  11   4  -1    2.82    1.47
  11   4  -1   -0.32    1.65
 -11   4   1    3.01    1.68
  11   5   1    0.54    1.64
 -11   5  -1   -0.47    2.85
  11  -5  -1    0.46    0.79
 -11  -5   1   -0.06    2.72
  11  -5  -1    2.38    1.13
 -11  -5  -1    1.25    1.95
  11  -5   1    0.56    1.32
 -11   5   1    0.27    2.50
  11  -5   1    0.29    0.65
  11   5  -1   -0.82    2.27
  11   6   1    0.64    1.61
 -11  -6   1   -0.54    1.59
 -11   6  -1    0.01    1.65
  11  -6  -1    1.02    1.09
  11  -6  -1   -0.89    0.65
  11   6  -1    1.84    1.40
  11  -6   1    1.56    0.70
 -11  -6  -1   -2.21    1.84
  11  -6   1   -0.55    1.26
 -11   6   1   -0.15    1.45
  11  -7  -1    7.80    1.59
  11  -7  -1    6.78    1.90
 -11   7  -1    9.29    4.13
  11   7   1   11.12    2.71
 -11  -7   1    9.41    2.58
 -11  -7  -1   10.58    2.79
  11  -7   1    9.04    2.20
  11  -7   1    7.20    0.63
 -11   7   1   10.09    2.38
  11   7  -1    9.88    2.55
 -11  -8   1    1.33    2.11
  11   8   1    4.81    2.18
 -11   8  -1    2.79    2.14
  11  -8  -1    2.19    0.73
 -11  -8  -1    3.82    2.32
 -11   8   1    3.89    1.96
  11   8  -1    5.80    2.20
  11   9   1    2.79    2.27
 -11   9  -1    4.55    3.24
 -11  -9   1    0.43    2.08
 -11  -9  -1    3.49    2.20
 -11   9   1    0.47    1.75
  11   9  -1    0.75    3.45
 -11  10  -1   22.52    3.98
  11  10   1   22.67    4.30
 -11 -10   1   20.46    4.01
 -11 -10  -1   24.02    4.15
 -11  10   1   25.30    3.45
  11  10  -1   31.47    4.21
  11  11   1    4.47    2.76
 -11  11  -1    2.54    2.38
 -11 -11   1    1.41    2.32
 -11 -11  -1    2.86    2.45
  11  11  -1    4.71    2.73
 -11  11   1   -0.38    3.25
  11  12   1   18.53    6.43
 -11  12  -1   17.59    5.64
 -11 -12   1   17.27    3.34
 -11 -12  -1   11.21    5.49
  11  12  -1   21.19    6.61
 -11  12   1    0.18    2.93
 -12   0   1   -0.97    1.79
  12   0  -1    1.07    1.14
  12   0  -1   -0.34    1.95
  12   0   1    0.49    1.33
 -12   0  -1   -0.01    3.18
  12  -1  -1    0.39    1.12
  12  -1  -1    0.56    1.09
 -12   1  -1    1.05    1.89
  12   1   1    1.55    2.10
 -12  -1   1    1.59    2.81
 -12   1   1    0.57    1.66
  12   1  -1    0.55    1.28
  12   1  -1   -1.57    1.14
 -12  -1  -1    0.43    1.95
  12  -1   1   -0.44    1.27
 -12  -2   1    4.78    2.36
  12  -2  -1    4.56    1.54
  12  -2  -1    4.20    2.54
  12   2   1    3.45    1.97
 -12   2  -1    5.47    2.59
 -12   2   1    1.67    2.32
  12   2  -1    4.27    1.70
  12   2  -1    3.90    3.04
 -12  -2  -1    5.69    2.85
  12  -2   1    3.75    1.35
  12  -2   1    3.38    1.85
  12  -3  -1   -0.49    0.92
 -12  -3   1   -0.19    1.62
 -12   3  -1    2.47    2.86
  12   3   1   -1.02    1.40
  12  -3  -1   -0.09    1.06
  12   3  -1    1.59    1.91
  12  -3   1    0.35    0.84
 -12  -3  -1    0.64    1.91
  12  -3   1    0.75    1.98
 -12   3   1    1.85    2.52
  12   3  -1   -0.42    1.41
  12  -4  -1    4.34    1.66
  12  -4  -1    3.86    1.27
 -12   4  -1    5.94    2.64
 -12  -4   1    3.74    2.39
  12   4   1    6.09    3.49
 -12   4   1    3.10    2.38
  12   4  -1    4.86    1.92
  12  -4   1    4.08    1.11
  12  -4   1    6.13    1.87
 -12  -4  -1    5.30    2.79
  12   4  -1    3.12    2.21
 -12  -5   1    1.82    3.26
  12  -5  -1    1.06    1.39
  12  -5  -1    1.93    0.97
 -12   5  -1    0.55    2.15
  12   5   1    1.32    1.95
  12   5  -1    1.52    1.91
 -12   5   1   -0.15    1.97
  12   5  -1    2.92    1.75
 -12  -5  -1    0.68    2.38
  12  -5   1    2.16    1.70
  12  -5   1    1.93    0.83
  12  -6  -1    5.25    1.16
 -12  -6   1    7.97    2.65
 -12   6  -1    8.08    2.92
  12  -6  -1    7.83    1.88
  12   6   1    8.80    4.35
 -12   6   1    8.07    4.00
  12  -6   1    6.46    0.87
  12  -6   1    8.90    2.25
 -12  -6  -1   10.01    3.03
  12   6  -1    7.09    2.38
  12  -7  -1    3.18    0.95
 -12  -7   1    3.03    2.27
  12  -7  -1    4.31    1.71
  12   7   1    2.90    2.49
 -12   7  -1    5.26    2.54
  12   7  -1    3.93    2.21
 -12  -7  -1    3.90    2.62
  12  -7   1    5.90    2.02
 -12   7   1    1.07    2.24
 -12  -8   1    5.44    2.21
  12   8   1    1.01    3.89
 -12   8  -1    1.61    2.42
  12  -8  -1    3.26    0.83
  12   8  -1    1.57    2.29
 -12  -8  -1    2.14    2.43
  12  -8   1   -0.97    1.95
 -12   8   1    3.70    3.39
 -12  -9   1    3.07    2.63
  12   9   1    4.40    2.81
 -12   9  -1    5.12    2.70
  12   9  -1    5.59    2.67
 -12  -9  -1    3.91    2.88
 -12   9   1    6.24    2.41
 -12 -10   1    9.12    3.11
  12  10   1    7.85    3.26
 -12  10  -1    7.80    3.11
 -12 -10  -1    5.18    3.29
  12  10  -1    8.75    3.15
 -12  10   1    7.22    2.80
 -13   0   1   -0.70    2.07
  13   0  -1   -1.10    1.29
  13   0  -1   -1.93    1.38
  13   0   1    0.02    1.54
 -13   0  -1    2.94    2.24
  13  -1  -1   23.20    2.84
  13  -1  -1   20.67    4.49
 -13  -1   1   21.70    4.18
 -13   1  -1   25.67    4.63
  13   1   1   23.92    3.32
 -13   1   1   22.99    4.10
  13   1  -1   29.73    5.07
  13   1  -1   18.40    4.50
 -13  -1  -1   24.87    4.85
  13  -1   1   26.29    3.30
  13  -1   1   25.53    2.68
  13  -2  -1   -0.53    1.20
  13  -2  -1    0.52    1.24
 -13  -2   1    0.09    3.08
  13   2   1    0.12    1.62
 -13   2  -1   -0.98    2.13
  13   2  -1    1.01    1.49
 -13   2   1    0.86    1.85
  13  -2   1    0.66    1.44
  13  -2   1    1.64    1.72
 -13  -2  -1    0.00    2.23
  13   2  -1    0.19    1.32
  13  -3  -1   19.55    4.09
  13  -3  -1   15.22    2.22
 -13  -3   1   22.37    3.88
 -13   3  -1   25.70    4.30
  13   3   1   19.36    3.32
  13   3  -1   19.42    5.14
 -13   3   1   23.64    3.80
  13  -3   1   16.91    2.97
 -13  -3  -1   18.86    4.50
  13  -3   1   18.00    2.13
  13   3  -1   23.05    3.03
  13  -4  -1    2.89    1.64
  13  -4  -1    3.13    1.25
 -13  -4   1    2.26    2.38
 -13   4  -1    3.11    4.26
  13   4   1    2.17    2.15
  13   4  -1    0.82    2.14
 -13   4   1    0.91    3.72
  13   4  -1    4.07    3.28
 -13  -4  -1    4.30    2.72
  13  -4   1    1.89    3.15
  13  -4   1    2.72    1.08
  13  -5  -1   13.15    1.71
  13  -5  -1   11.21    2.40
 -13  -5   1    8.69    5.31
  13   5   1   12.79    5.33
 -13   5  -1   12.51    3.88
  13   5  -1   14.25    3.32
  13   5  -1   10.27    3.21
 -13   5   1   21.30    3.31
  13  -5   1   14.27    2.26
  13  -5   1   11.75    2.83
 -13  -5  -1   12.84    6.24
  13  -6  -1    1.04    0.86
 -13  -6   1   -0.72    2.00
 -13   6  -1    2.92    2.20
  13   6   1    3.05    2.05
  13  -6  -1   -0.17    1.40
  13   6  -1   -1.07    2.02
  13   6  -1   -0.33    1.98
 -13   6   1    0.61    1.91
  13  -6   1    1.20    1.72
 -13  -6  -1   -0.31    2.28
  13  -7  -1    6.29    2.08
  13  -7  -1    5.00    1.16
 -13   7  -1    9.64    3.09
  13   7   1    7.45    4.72
 -13  -7   1    4.70    2.80
  13   7  -1    5.71    2.55
 -13   7   1    6.50    2.76
  13   7  -1    7.73    2.96
 -13  -7  -1    7.66    3.19
  13  -7   1    4.98    2.45
 -13  -8   1    2.61    3.73
  13   8   1    0.31    2.60
 -13   8  -1   -1.07    4.06
  13   8  -1   -1.47    2.47
  13   8  -1    3.81    4.10
 -13   8   1    4.05    2.23
 -13  -8  -1    1.70    2.50
  13  -8   1    3.30    2.08
 -14   0   1   -0.38    3.23
  14   0  -1    0.31    1.28
 -14   0  -1    0.86    3.58
  14   0   1    0.32    1.26
  14   0   1   -0.40    1.50
  14   0  -1   -0.74    1.31
  14  -1  -1    1.13    1.49
 -14  -1   1   -0.53    2.20
  14  -1  -1    2.58    1.50
 -14   1  -1    1.68    2.49
  14   1   1    2.38    2.91
  14   1  -1    0.53    1.55
  14   1  -1   -0.35    1.62
  14  -1   1   -0.54    1.71
 -14  -1  -1    3.33    2.72
 -14   1   1   -1.63    2.31
  14  -1   1    0.88    1.38
  14  -2  -1    3.17    1.88
  14  -2  -1    2.21    2.71
  14   2   1    4.19    2.40
 -14   2  -1    3.20    3.22
 -14  -2   1    5.31    2.88
  14   2  -1    4.90    2.33
  14   2  -1    4.64    2.17
 -14   2   1    2.50    2.79
  14  -2   1    4.93    2.19
  14  -2   1    4.75    1.65
 -14  -2  -1    5.16    3.32
 -14  -3   1   -0.81    2.30
  14  -3  -1    0.03    1.25
  14   3   1    1.01    1.96
  14  -3  -1    0.34    1.48
 -14   3  -1    0.60    2.55
 -14   3   1    3.15    3.57
  14   3  -1    2.65    1.84
  14  -3   1    1.61    1.13
 -14  -3  -1    1.04    2.61
  14  -3   1    0.56    1.83
  14   3  -1    0.14    1.92
  14  -4  -1    4.07    2.88
  14  -4  -1    1.51    1.38
 -14  -4   1    4.80    2.68
 -14   4  -1    3.62    3.10
  14   4   1    3.32    2.41
  14   4  -1    3.12    2.28
 -14   4   1    2.99    2.66
  14   4  -1    0.18    2.40
 -14  -4  -1    6.02    3.14
  14  -4   1    3.66    1.27
  14  -4   1    2.08    2.17
  14  -5  -1    1.42    1.13
 -14  -5   1    0.58    2.29
  14   5   1   -0.40    2.30
 -14   5  -1    3.96    4.28
  14  -5  -1    1.38    1.64
 -14   5   1    3.93    3.76
  14   5  -1    1.12    3.08
  14   5  -1    1.02    2.18
  14  -5   1    0.64    3.13
 -14  -5  -1    0.82    2.70
   0   0  -2 2453.88  127.04
   0   0   2 2396.55  123.63
   0  -1  -2    0.83    0.25
   0   1  -2    0.61    0.47
   0  -1   2   -0.14    0.48
   0   1  -2   -0.68    0.52
   0   1   2    1.78    0.53
   0   1   2    0.19    0.18
   0   2  -2 1506.00   63.01
   0   2   2 1427.27   56.80
   0   2  -2 1552.40   66.15
   0  -2   2 1427.32   62.68
   0  -3  -2   -0.24    0.12
   0   3   2    0.20    0.28
   0   3  -2    0.15    0.37
   0   3  -2    0.32    0.39
   0  -3   2    0.03    0.36
   0   4   2 2685.96  142.83
   0  -4  -2 2887.20  153.71
   0   4  -2 2805.13  154.70
   0  -4   2 2601.41  140.81
   0   4  -2 2726.25  146.60
   0   5   2    0.01    0.41
   0   5  -2    0.18    0.91
   0   5  -2    0.30    0.57
   0  -5  -2    0.36    0.35
   0   6   2 2731.76  147.92
   0   6  -2 2095.99  115.29
   0   6  -2 2747.21  151.22
   0  -6  -2 2757.63  146.66
   0   7   2    0.26    0.57
   0   7  -2    0.66    0.41
   0   7  -2    0.96    0.75
   0  -7  -2    0.17    0.51
   0  -8  -2  782.82   30.69
   0   8  -2  820.41   29.97
   0   8  -2  800.37   33.07
   0   8   2  775.06   30.50
   0  -9  -2   -0.57    0.66
   0   9   2    0.70    0.72
   0   9  -2    0.15    0.92
   0   9  -2    0.34    0.44
   0 -10  -2  914.31   41.90
   0  10   2  901.08   39.02
   0  10  -2  943.37   42.52
   0  10  -2  903.85   37.18
   0  11  -2   -0.14    0.48
   0 -11  -2    0.59    0.77
   0  11   2   -0.18    1.44
   0  11  -2   -0.21    1.10
   0 -12  -2   34.32    2.45
   0  12  -2   37.27    3.22
   0  12  -2   35.16    1.61
   0  12   2   33.05    4.11
   0  13   2   -0.36    1.09
   0  13  -2    0.49    0.83
   0  13  -2    0.44    2.22
   0  14  -2  380.03   14.59
   0  14   2  411.09   18.00
   0  14  -2  395.07   18.92
   0  15  -2   -0.65    1.44
   0  15   2   -0.47    1.19
   0  15  -2    0.22    0.52
   0  16  -2  135.27   13.47
   0  16  -2  136.48    4.85
   0  16   2  141.78   11.27
   0  17  -2   -0.17    2.16
   0  17   2   -0.85    1.79
  -1   0  -2 2258.34  114.19
   1   0  -2 2656.74  127.07
   1   0  -2 2481.27  130.66
  -1   0   2 2585.90  122.13
   1   0   2 2450.40  122.36
  -1   0   2 2423.34  127.08
  -1  -1   2 2960.67  166.20
   1   1   2 2685.22  147.08
   1  -1  -2 2968.38  167.73
  -1   1  -2 2982.43  162.71
  -1  -1   2 3043.84  161.60
  -1   1   2 2914.41  164.12
   1   1  -2 3050.67  171.67
   1  -1   2 2950.49  162.84
   1   1  -2 3127.67  168.48
   1  -1   2 3000.78  163.36
  -1  -2   2 1465.94   64.00
   1   2   2 1321.03   55.63
  -1  -2   2 1524.50   63.68
  -1   2  -2 1501.49   64.02
   1  -2   2 1485.97   62.24
   1   2  -2 1551.61   66.33
  -1   2   2 1562.78   58.70
   1   2  -2 1473.43   64.48
  -1   2   2 1541.17   57.97
  -1   2   2 1459.75   64.06
  -1   3  -2  243.53    6.93
  -1   3  -2  239.13    5.99
  -1  -3   2  238.24    6.53
  -1  -3   2  237.76    6.85
   1   3   2  233.68    6.37
  -1  -3  -2  235.82    6.16
   1   3  -2  228.42    6.62
  -1   3   2  232.26    5.23
  -1   3   2  227.28    6.76
   1   3  -2  233.12    6.50
  -1   4  -2  672.47   21.15
  -1  -4   2  650.62   22.78
  -1   4  -2  645.93   22.75
   1   4   2  638.16   21.77
  -1  -4  -2  658.93   23.17
   1  -4   2  660.13   20.88
  -1   4   2  659.26   23.23
   1   4  -2  667.59   23.18
   1   4  -2  647.70   22.80
  -1   4   2  651.58   21.22
   1   5   2 1470.31   66.43
  -1   5  -2 1457.79   65.23
  -1  -5   2 1480.07   68.20
  -1   5  -2 1215.24   52.03
   1   5  -2 1499.73   67.23
  -1   5   2 1459.37   61.59
   1   5  -2 1476.51   64.62
  -1  -5  -2 1518.35   65.65
  -1   6  -2 1628.15   69.33
  -1   6  -2 1533.89   73.08
  -1  -6   2 1568.95   74.99
   1   6   2 1539.24   71.46
  -1  -6  -2 1606.93   74.11
  -1   6   2 1546.89   69.86
   1   6  -2 1612.50   76.64
   1   6  -2 1593.38   73.46
  -1   7  -2  771.72   33.14
  -1   7  -2  839.15   28.22
  -1  -7   2  806.11   32.15
   1   7   2  788.30   30.45
   1   7  -2  815.94   32.56
   1   7  -2  671.36   27.86
  -1   7   2  792.08   29.48
  -1  -7  -2  819.59   31.26
  -1   8  -2  221.74    5.59
  -1  -8   2  205.23    7.52
  -1   8  -2  208.76    7.66
   1   8   2  202.45    7.19
  -1  -8  -2  206.79    6.95
  -1   8   2  201.83    6.52
   1   8  -2  209.79    7.86
   1   8  -2  207.80    6.53
  -1   9  -2  720.01   30.14
  -1   9  -2  730.90   25.62
  -1  -9   2  697.32   32.29
   1   9   2  704.88   28.74
  -1  -9  -2  722.17   30.98
   1   9  -2  709.14   26.95
   1   9  -2  711.30   33.28
  -1   9   2  699.40   29.63
   1  10   2  171.50    7.05
  -1 -10   2  174.18    7.41
  -1  10  -2  177.38    7.58
  -1  10  -2  173.67    4.61
  -1  10   2  166.86    6.27
   1  10  -2  169.07    7.60
   1  10  -2  162.48    5.47
  -1 -10  -2  169.35    6.43
  -1 -11   2  988.01   46.91
   1  11   2  981.59   44.91
  -1  11  -2  989.63   39.09
  -1  11  -2  979.40   50.60
   1  11  -2  974.62   46.67
  -1  11   2  944.20   42.53
  -1 -11  -2  939.42   46.08
  -1 -12   2  295.37   12.95
   1  12   2  321.23   13.43
  -1  12  -2  317.21   13.82
  -1  12  -2  317.93   10.04
   1  12  -2  322.24   14.25
  -1  12   2  309.21   12.11
  -1 -12  -2  319.16   12.69
   1  12  -2  274.54    9.79
   1  13   2  300.55   13.17
  -1  13  -2  292.93   17.41
  -1  13  -2  300.44    9.73
  -1  13   2  294.37   12.33
   1  13  -2  289.41   10.18
   1  13  -2  301.57   18.25
  -1 -13  -2  287.87   14.56
   1  14   2  143.41    7.50
  -1  14  -2  133.39    7.81
  -1  14  -2  137.08    4.09
   1  14  -2  141.98    8.44
  -1 -14  -2  134.11    6.59
  -1  14   2  135.04    6.76
   1  14  -2  133.58    5.00
  -1  15  -2   93.33    2.86
   1  15   2   99.74    6.23
  -1  15  -2   95.40    6.51
  -1  15   2   92.50    5.60
   1  15  -2   89.82    3.71
   1  15  -2   96.27    7.01
  -1 -15  -2   94.00    5.34
   1  16   2   53.00    4.79
  -1  16  -2   47.86    5.29
   1  16  -2   46.55    3.51
   1  16  -2   51.94    5.67
  -1  16   2   54.40    4.29
   1  17   2   96.38    7.18
  -1  17  -2   92.53    7.54
   1  17  -2   89.23   12.16
  -1  17   2   90.05    6.35
   1  17  -2   82.11    3.65
   2   0  -2    3.04    1.11
   2   0   2    3.25    0.50
  -2   0  -2    2.18    0.58
  -2   0   2    2.86    0.32
  -2   0   2    2.82    0.72
   2   0  -2    2.87    0.57
  -2  -1   2   77.09    2.39
  -2   1  -2   82.32    2.37
   2  -1  -2   85.08    2.74
  -2  -1   2   82.54    2.73
   2  -1  -2   82.61    1.50
   2   1   2   74.03    2.18
  -2  -1  -2   74.14    3.35
  -2   1   2   84.60    2.72
  -2   1   2   82.89    2.00
   2   1  -2   85.09    2.22
   2  -1   2   78.32    2.90
   2   1  -2   83.02    2.74
  -2   2  -2    7.30    0.71
  -2  -2   2    7.46    0.59
  -2  -2   2    8.11    0.89
   2  -2  -2    7.61    0.84
   2   2   2    7.04    0.72
  -2   2   2    6.80    1.33
   2  -2   2    6.13    0.67
   2   2  -2    6.71    0.88
   2  -2   2    7.74    0.50
   2   2  -2    6.38    0.74
  -2  -2  -2    7.46    0.83
   2   3   2 1132.76   46.53
  -2  -3   2 1204.37   48.81
   2  -3  -2 1142.60   47.42
  -2   3  -2 1153.49   47.68
  -2  -3  -2 1190.19   48.50
   2  -3   2 1202.38   45.96
  -2   3   2 1198.91   44.44
   2   3  -2 1205.17   50.48
   2   3  -2 1221.76   49.63
  -2   3   2 1161.39   47.77
  -2   4  -2  673.55   24.27
  -2  -4   2  651.72   23.12
   2   4   2  653.92   23.41
  -2   4   2  655.81   20.84
  -2  -4  -2  658.56   23.12
   2  -4   2  690.94   20.91
  -2   4   2  647.00   20.58
   2   4  -2  643.92   23.27
  -2   4   2  631.12   22.32
   2   4  -2  670.31   23.95
   2   5   2  156.89    5.24
  -2  -5   2  148.69    4.81
  -2   5  -2  154.43    5.08
  -2  -5  -2  156.05    4.82
  -2   5   2  150.81    5.62
   2   5  -2  162.34    5.33
  -2   5   2  151.35    3.90
  -2   5   2  158.57    4.05
   2   5  -2  159.97    5.11
   2   6   2  532.52   19.39
  -2   6  -2  517.21   18.83
  -2   6  -2  566.87   15.63
  -2  -6   2  522.37   19.10
  -2   6  -2  532.70   19.68
  -2  -6  -2  524.26   18.60
   2   6  -2  545.04   20.03
  -2   6   2  520.23   17.08
   2   6  -2  523.63   18.73
  -2   6   2  512.34   17.73
  -2  -7   2  363.14   13.16
  -2   7  -2  392.11   10.19
  -2   7  -2  377.73   13.57
   2   7   2  369.97   13.37
   2   7  -2  388.34   14.30
   2   7  -2  373.47   12.83
  -2   7   2  399.45   14.55
  -2   7   2  372.44   11.92
  -2  -7  -2  383.27   13.16
   2   8   2   91.44    5.94
  -2   8  -2   95.40    1.91
  -2   8  -2   92.43    4.00
  -2  -8   2   92.33    3.93
  -2   8   2   94.15    3.38
  -2   8   2   91.43    4.15
   2   8  -2   94.88    4.27
  -2  -8  -2   90.48    3.72
  -2   9  -2  879.57   28.64
  -2  -9   2  769.00   33.77
  -2   9  -2  779.63   33.84
   2   9   2  781.25   33.81
  -2  -9  -2  799.48   33.77
   2   9  -2  806.49   35.46
  -2   9   2  845.71   33.61
  -2   9   2  786.74   31.93
  -2 -10   2   90.79    6.81
   2  10   2   96.20    5.07
  -2  10  -2   94.34    4.92
  -2  10  -2  105.46    2.27
  -2  10   2   93.12    3.91
   2  10  -2   96.57    5.35
  -2 -10  -2   92.46    5.92
  -2  10   2  101.11    3.82
   2  11   2  299.52   12.93
  -2 -11   2  297.43   12.83
  -2  11  -2  289.69   15.91
  -2  11   2  284.31   10.99
   2  11  -2  300.70   13.51
  -2  11   2  312.21   10.95
  -2 -11  -2  290.27   11.61
   2  12   2   51.71    3.78
  -2  12  -2   49.33    1.46
  -2  12  -2   47.51    3.72
  -2 -12   2   45.51    3.86
  -2 -12  -2   48.16    3.12
  -2  12   2   48.24    2.46
  -2  12   2   47.99    2.87
   2  12  -2   44.35    4.16
   2  13   2  140.68    7.34
  -2  13  -2  133.15    3.10
  -2  13  -2  126.88    9.90
  -2 -13   2  125.70    7.10
  -2 -13  -2  126.45    6.16
   2  13  -2  131.88   11.12
  -2  13   2  135.01    5.10
  -2  13   2  128.48    5.91
  -2  14  -2  216.55    5.80
  -2 -14   2  206.57   11.02
   2  14   2  220.08   11.16
  -2  14  -2  211.10   10.75
  -2 -14  -2  202.83    9.50
  -2  14   2  201.23    9.24
   2  14  -2  215.50   11.89
  -2  14   2  223.50    8.23
  -2  15  -2  148.19    8.67
   2  15   2  164.93    9.24
   2  15  -2  154.68    9.81
  -2  15   2  152.00   10.32
  -2 -15  -2  149.33    7.67
   2  15  -2  139.56    5.85
  -2  15   2  158.53    6.10
  -2  16  -2   17.06    3.42
   2  16   2   22.44    3.50
  -2 -16  -2   21.94    2.79
  -2  16   2   19.97    2.69
  -2  16   2   20.29    2.82
   2  16  -2   15.98    1.76
   2  16  -2   17.40    3.88
  -2  17  -2   59.22    5.82
   2  17   2   67.79    9.36
  -2 -17  -2   54.86    4.73
  -2  17   2   57.82    4.90
   2  17  -2   54.51    3.18
   2  17  -2   56.85    6.63
   3   0  -2  653.03   22.72
   3   0  -2  708.59   25.48
  -3   0   2  711.66   25.38
  -3   0   2  713.68   23.38
   3   0   2  664.99   23.41
  -3   0  -2  673.12   24.61
   3   1   2   53.54    1.98
  -3  -1   2   61.78    3.36
   3  -1  -2   53.99    1.34
   3  -1  -2   59.35    3.06
  -3  -1   2   60.98    1.84
  -3   1  -2   62.20    2.22
  -3  -1  -2   55.20    3.30
   3  -1   2   58.49    1.99
  -3   1   2   55.57    1.56
  -3   1   2   63.41    2.27
   3   1  -2   58.73    1.85
   3   1  -2   60.56    2.30
   3  -2  -2   37.37    1.62
   3  -2  -2   40.05    0.99
  -3  -2   2   40.89    1.50
   3   2   2   38.79    1.74
  -3   2  -2   44.23    1.68
   3  -2   2   39.36    1.58
  -3  -2  -2   38.33    1.88
  -3   2   2   38.41    1.12
  -3   2   2   43.98    1.75
   3   2  -2   42.21    1.70
   3   2  -2   40.10    1.93
   3  -3  -2    0.78    0.88
   3  -3  -2    0.71    0.27
  -3  -3   2    1.52    0.87
  -3   3  -2    0.48    0.56
   3   3   2    0.34    0.64
   3  -3   2    0.58    0.24
   3  -3   2    0.78    0.54
  -3  -3  -2    0.87    0.68
  -3   3   2    0.43    0.31
  -3   3   2    0.38    0.55
   3   3  -2    0.83    0.65
   3   3  -2   -0.09    0.65
   3   4   2 1688.98   82.10
  -3   4  -2 1656.14   80.35
  -3  -4   2 1724.50   82.45
   3  -4  -2 1645.13   78.46
   3  -4   2 1808.17   77.10
  -3  -4  -2 1715.48   83.28
  -3   4   2 1718.48   81.19
  -3   4   2 1732.44   79.15
   3   4  -2 1723.14   84.36
   3   4  -2 1758.64   84.61
   3   5   2    0.54    0.81
  -3  -5   2    1.41    0.97
  -3   5  -2   -0.64    0.64
  -3   5   2   -0.34    0.51
   3  -5   2    0.32    0.12
  -3   5   2    0.22    0.36
  -3  -5  -2    0.83    0.67
   3   5  -2    0.46    1.23
   3   5  -2   -0.99    0.69
  -3   6  -2 1407.95   65.71
   3   6   2 1370.35   63.95
  -3  -6   2 1387.05   64.37
  -3  -6  -2 1378.64   63.58
  -3   6   2 1338.01   60.04
  -3   6   2 1358.78   59.17
  -3   6   2 1365.99   60.66
   3   6  -2 1365.29   63.69
   3   6  -2 1397.49   65.13
  -3  -7   2  137.72    5.27
   3   7   2  142.85    5.98
  -3   7  -2  142.02    5.32
  -3   7  -2  143.57    5.49
  -3  -7  -2  141.89    6.77
  -3   7   2  141.99    4.47
   3   7  -2  147.11    5.94
  -3   7   2  139.53    4.28
  -3   7   2  144.15    4.38
   3   8   2  874.51   37.95
  -3   8  -2  855.77   39.63
  -3   8  -2  826.31   38.29
  -3  -8   2  806.82   37.85
  -3  -8  -2  841.42   38.24
  -3   8   2  826.40   32.75
  -3   8   2  862.56   34.13
  -3   8   2  826.81   32.47
   3   8  -2  828.99   40.15
  -3   9  -2   15.96    1.87
   3   9   2   13.95    2.35
  -3  -9   2   15.84    1.91
  -3   9  -2   12.35    1.96
  -3   9   2   16.99    1.33
  -3   9   2   14.36    1.24
   3   9  -2   15.59    2.17
  -3   9   2   15.99    1.32
  -3  -9  -2   13.36    2.74
  -3  10  -2  349.47   14.50
  -3  10  -2  354.15   14.97
  -3 -10   2  332.65   17.30
   3  10   2  364.07   15.72
  -3 -10  -2  359.10   14.35
  -3  10   2  373.19   12.82
  -3  10   2  347.13   12.78
  -3  10   2  360.88   13.27
   3  10  -2  358.12   15.56
  -3 -11   2    5.53    1.61
   3  11   2    4.86    1.92
  -3  11  -2    5.55    1.63
  -3  11  -2    4.12    2.61
  -3  11   2    4.23    1.14
  -3  11   2    4.68    1.51
  -3  11   2    4.15    1.83
   3  11  -2    5.10    1.92
  -3 -11  -2    3.96    1.40
  -3  12  -2  569.06   26.15
  -3 -12   2  575.57   26.61
  -3  12  -2  582.78   26.98
   3  12   2  633.11   28.79
  -3  12   2  578.88   24.11
  -3  12   2  601.13   24.95
  -3  12   2  621.28   25.42
   3  12  -2  614.69   34.12
  -3 -12  -2  581.56   25.56
  -3  13  -2   -0.22    1.28
  -3  13  -2   -0.29    1.27
   3  13   2   -0.17    1.44
  -3 -13   2    0.22    1.29
  -3 -13  -2    1.19    1.06
  -3  13   2    0.31    1.48
  -3  13   2   -0.18    0.91
  -3  13   2    0.07    0.66
   3  13  -2    0.46    2.54
   3  14   2  145.13    8.47
  -3 -14   2  127.19    7.74
  -3  14  -2  126.22    7.53
  -3  14  -2  124.81    7.51
  -3 -14  -2  126.76    6.75
  -3  14   2  138.39    5.06
  -3  14   2  129.57    6.12
  -3  14   2  124.63    6.21
   3  14  -2  140.48    8.94
  -3 -15   2    1.50    1.88
   3  15   2    5.47    2.21
  -3  15  -2   -0.09    1.89
  -3  15  -2    2.18    1.86
  -3 -15  -2    1.45    2.50
  -3  15   2    1.31    1.35
  -3  15   2    2.67    0.91
  -3  15   2    1.39    2.32
   3  15  -2    1.90    2.38
   3  16   2  218.05   12.53
  -3  16  -2  188.46   11.23
  -3  16  -2  185.15   11.06
  -3 -16   2  191.77   11.54
  -3 -16  -2  189.66   10.16
  -3  16   2  192.21    9.38
  -3  16   2  193.26    9.82
  -3  16   2  210.68    7.79
   3  16  -2  204.44   13.20
   3  16  -2  182.62    8.01
   3  17   2   -0.80    2.24
  -3  17  -2   -1.20    2.01
  -3  17  -2   -0.04    1.96
  -3 -17  -2    1.43    2.59
  -3  17   2   -1.87    1.44
  -3  17   2    2.64    2.49
   3  17  -2   -2.11    2.47
   3  17  -2   -1.07    1.06
   4   0   2  204.10    7.75
   4   0  -2  208.44    7.00
  -4   0   2  236.63    7.36
  -4   0   2  227.08    8.04
   4   0  -2  231.74    7.36
  -4   0  -2  218.53    9.08
   4  -1  -2  385.53   12.62
  -4  -1   2  382.91   13.49
   4  -1  -2  318.93   10.57
   4   1   2  346.17   11.59
  -4   1  -2  386.23   12.97
  -4  -1  -2  354.91   14.71
   4  -1   2  382.71   12.35
  -4   1   2  390.57   12.65
  -4   1   2  353.15   10.93
   4   1  -2  397.50   13.31
   4   1  -2  397.30   12.19
  -4  -2   2   98.99    3.37
   4  -2  -2   95.95    3.23
  -4   2  -2  108.18    3.82
   4   2   2   96.14    3.58
  -4  -2  -2   91.16    5.39
  -4   2   2  102.36    3.31
  -4   2   2   94.25    2.80
   4   2  -2  101.64    3.73
   4   2  -2   97.97    3.36
   4  -2   2  107.55    3.62
   4   3   2 1241.70   55.99
  -4   3  -2 1297.67   57.60
   4  -3  -2 1240.09   54.13
   4  -3  -2 1261.61   51.65
  -4  -3   2 1291.56   56.37
  -4  -3  -2 1204.92   59.22
   4  -3   2 1272.16   55.93
  -4   3   2 1276.18   53.32
  -4   3   2 1334.00   57.55
   4   3  -2 1326.01   59.90
   4   3  -2 1293.94   56.80
   4  -4  -2  141.43    5.52
  -4  -4   2  145.40    4.95
   4   4   2  147.95    5.44
   4   4  -2  120.26    6.68
  -4  -4  -2  140.64    5.41
  -4   4   2  140.99    4.51
  -4   4   2  147.78    4.82
   4   4  -2  150.41    5.48
   4  -4   2  141.27    4.81
   4   5   2  910.92   38.51
   4  -5  -2  863.76   34.37
  -4  -5   2  912.70   37.79
  -4   5  -2  876.21   36.72
  -4  -5  -2  910.62   38.30
  -4   5   2  905.84   35.56
  -4   5   2  944.57   36.01
   4   5  -2  912.50   38.54
   4   5  -2  925.37   38.75
   4  -5   2  898.43   28.72
   4   6   2   10.48    1.65
  -4  -6   2   11.47    1.29
  -4   6  -2   10.64    1.45
  -4  -6  -2   10.33    1.49
  -4   6   2   10.48    0.90
  -4   6   2    8.86    1.49
   4   6  -2    8.79    1.63
   4   6  -2   10.19    1.39
   4   7   2 1081.18   49.85
  -4   7  -2 1065.48   48.20
  -4  -7   2 1045.22   47.14
  -4  -7  -2 1017.19   46.26
  -4   7   2 1073.16   44.86
  -4   7   2 1039.98   43.20
   4   7  -2 1040.66   47.76
  -4   7   2 1032.65   43.08
  -4   8  -2  258.58   10.28
  -4  -8   2  243.93    9.87
   4   8   2  264.36   11.28
  -4  -8  -2  255.05   12.43
  -4   8   2  254.11    8.43
  -4   8   2  250.93    8.10
  -4   8   2  255.85    8.62
   4   8  -2  260.74   11.17
   4   9   2  936.23   43.91
  -4   9  -2  869.21   39.73
  -4   9  -2  891.95   44.92
  -4  -9   2  898.82   41.33
  -4  -9  -2  910.63   41.34
  -4   9   2  887.06   37.42
  -4   9   2  917.32   38.82
   4   9  -2  936.57   43.94
  -4   9   2  918.77   37.17
  -4  10  -2   28.44    2.53
  -4 -10   2   21.04    3.84
  -4  10  -2   21.32    2.46
   4  10   2   21.66    5.07
  -4 -10  -2   19.45    2.27
  -4  10   2   21.00    1.71
  -4  10   2   25.44    1.77
  -4  10   2   21.47    1.46
   4  10  -2   20.03    3.22
   4  11   2  273.00   12.95
  -4  11  -2  248.90   14.35
  -4  11  -2  261.94   11.87
  -4 -11   2  249.71   11.44
  -4 -11  -2  258.69   11.10
  -4  11   2  263.94   10.00
  -4  11   2  265.21   10.11
  -4  11   2  259.49   11.64
   4  11  -2  283.60   17.61
  -4  12  -2  117.56    6.48
  -4 -12   2  109.57    8.96
  -4  12  -2  109.73    6.24
   4  12   2  125.19    7.52
  -4 -12  -2  120.47    6.11
  -4  12   2  110.57    5.04
  -4  12   2  118.29    5.28
  -4  12   2  125.96    5.27
   4  12  -2  127.69   11.58
   4  13   2  255.69   13.58
  -4  13  -2  233.51   11.60
  -4 -13   2  231.98   11.74
  -4  13  -2  232.88   11.70
  -4  13   2  247.41    9.63
  -4  13   2  230.61    9.77
  -4  13   2  243.24   10.03
   4  13  -2  266.57   14.30
  -4 -13  -2  230.81   13.73
  -4  14  -2   43.67    4.31
  -4  14  -2   47.21    4.40
  -4 -14   2   44.69    6.74
   4  14   2   60.69    5.45
  -4 -14  -2   46.19    3.94
  -4  14   2   47.14    3.37
  -4  14   2   52.56    3.31
  -4  14   2   50.68    3.34
   4  14  -2   52.21    5.64
   4  15   2   74.54    6.45
  -4  15  -2   61.68    5.24
  -4 -15   2   61.95    5.55
  -4  15  -2   62.25    5.48
  -4 -15  -2   66.12    4.86
  -4  15   2   69.98    2.91
  -4  15   2   68.16    4.23
  -4  15   2   64.84    4.31
   4  15  -2   74.08    6.92
  -4  16  -2   60.92    5.38
  -4 -16   2   56.51    5.65
  -4  16  -2   48.48    7.96
   4  16   2   59.20    5.96
  -4 -16  -2   56.24    4.73
  -4  16   2   52.07    4.21
  -4  16   2   54.79    2.61
  -4  16   2   56.01    4.10
   4  16  -2   57.81    6.98
   4  17   2   59.75    6.59
  -4  17  -2   54.23    5.56
  -4 -17   2   51.20    5.62
  -4  17  -2   56.61    5.61
  -4 -17  -2   50.41    4.92
  -4  17   2   52.54    4.38
  -4  17   2   53.28    4.50
   4  17  -2   57.16    7.20
   4  17  -2   46.38    3.58
   5   0   2  870.92   38.59
   5   0  -2  945.42   37.38
   5   0  -2  988.61   43.15
  -5   0   2  921.07   37.34
  -5   0  -2  928.27   39.79
   5   1   2  932.45   38.96
  -5   1  -2  995.79   42.37
   5  -1  -2  912.66   37.34
  -5  -1   2  959.44   39.15
  -5  -1  -2  953.77   41.58
  -5   1   2  899.09   36.65
  -5   1   2  988.57   40.08
   5   1  -2  998.04   39.99
   5   1  -2  989.15   43.81
   5  -1   2  938.73   38.89
  -5   2  -2  336.49   11.87
   5  -2  -2  318.17    9.70
   5  -2  -2  332.51   11.10
  -5  -2   2  334.08   11.42
   5   2   2  326.73   11.60
  -5  -2  -2  302.03   14.58
  -5   2   2  318.06   10.29
  -5   2   2  336.63   11.09
   5   2  -2  331.44   13.01
   5   2  -2  329.06   11.77
   5  -2   2  321.13   10.98
  -5   3  -2  531.02   19.74
   5  -3  -2  506.26   17.82
   5  -3  -2  518.48   16.95
  -5  -3   2  531.46   19.15
   5   3   2  510.16   19.44
  -5   3   2  426.22   17.29
  -5   3   2  527.24   18.07
   5   3  -2  536.21   20.29
   5   3  -2  533.43   19.46
  -5  -3  -2  496.03   20.05
   5  -3   2  514.68   18.75
   5   4   2  505.37   19.34
  -5   4  -2  494.49   18.65
   5  -4  -2  471.87   18.14
   5  -4  -2  491.36   16.20
  -5  -4   2  486.96   18.12
  -5  -4  -2  466.65   18.87
  -5   4   2  484.62   16.81
  -5   4   2  515.21   17.48
   5   4  -2  517.81   19.68
   5   4  -2  500.02   19.38
   5  -4   2  485.32   18.00
   5   5   2  712.12   29.73
  -5   5  -2  732.92   29.66
   5  -5  -2  673.21   25.72
  -5  -5   2  705.13   28.80
   5  -5   2  717.46   28.58
  -5   5   2  716.78   26.82
  -5   5   2  716.88   26.93
   5   5  -2  712.62   29.73
   5   5  -2  696.40   29.24
   5  -5   2  729.82   22.17
  -5  -5  -2  688.16   29.29
   5   6   2  378.49   15.04
  -5   6  -2  358.01   13.72
  -5  -6   2  358.23   13.72
  -5  -6  -2  362.99   14.53
  -5   6   2  366.84   13.48
  -5   6   2  349.02   13.31
   5   6  -2  365.99   15.03
   5   7   2  713.27   31.59
  -5   7  -2  704.45   30.58
  -5  -7   2  691.94   32.83
  -5   7   2  715.20   27.17
  -5   7   2  742.10   30.71
   5   7  -2  730.92   32.64
  -5  -7  -2  698.27   34.13
   5   8   2  228.20   14.46
  -5  -8   2  212.57    9.13
  -5   8  -2  231.60    9.68
  -5  -8  -2  205.46   11.92
  -5   8   2  225.83    7.90
  -5   8   2  220.12    7.58
  -5   8   2  215.71    8.43
   5   8  -2  221.68   10.55
   5   9   2  474.92   21.70
  -5   9  -2  464.49   19.83
  -5  -9   2  432.56   18.70
  -5   9   2  433.94   16.33
  -5   9   2  435.78   15.38
  -5   9   2  451.68   17.12
   5   9  -2  467.21   21.66
  -5  -9  -2  429.42   21.93
   5  10   2  135.88    7.80
  -5  10  -2  124.22    8.96
  -5 -10   2  126.73    6.30
  -5  10  -2  120.59    6.12
  -5 -10  -2  118.24    6.11
  -5  10   2  126.62    4.25
  -5  10   2  120.78    4.94
  -5  10   2  127.26    5.15
   5  10  -2  132.73    8.11
   5  11   2  376.83   17.88
  -5  11  -2  358.73   16.24
  -5 -11   2  344.78   15.69
  -5  11  -2  342.23   15.45
  -5  11   2  348.16   16.05
  -5  11   2  341.41   13.36
  -5  11   2  360.63   13.67
   5  11  -2  397.62   19.09
  -5 -11  -2  352.37   15.41
   5  12   2  301.27   15.38
  -5  12  -2  283.68   13.56
  -5  12  -2  275.32   16.46
  -5 -12   2  279.70   13.40
  -5 -12  -2  280.76   13.05
  -5  12   2  278.17   11.24
  -5  12   2  287.60   11.03
  -5  12   2  285.29   11.61
   5  12  -2  320.03   16.49
   5  13   2  237.65   13.15
  -5  13  -2  206.42   10.66
  -5 -13   2  212.12   11.19
  -5  13  -2  218.96   11.33
  -5  13   2  216.08    9.15
  -5  13   2  232.62    8.85
  -5  13   2  224.98    9.48
   5  13  -2  239.01   13.87
  -5 -13  -2  216.65   10.63
   5  14   2   65.09    5.99
  -5  14  -2   59.59    4.81
  -5  14  -2   57.49    5.05
  -5 -14   2   53.42    5.05
  -5 -14  -2   53.59    4.51
  -5  14   2   56.85    3.75
  -5  14   2   59.69    3.41
  -5  14   2   57.30    3.69
   5  14  -2   61.84    6.55
   5  15   2   63.16    6.15
  -5  15  -2   60.26    5.25
  -5 -15   2   57.59    5.33
  -5  15  -2   55.38    5.01
  -5  15   2   58.37    2.51
  -5  15   2   61.83    4.10
  -5  15   2   56.66    4.04
   5  15  -2   55.47    7.02
  -5 -15  -2   58.49    4.82
   5  16   2   58.86    6.50
  -5  16  -2   53.08    5.44
  -5  16  -2   46.18    5.25
  -5 -16   2   46.00    5.38
  -5 -16  -2   54.85    7.05
  -5  16   2   55.65    6.27
  -5  16   2   53.93    4.20
   5  16  -2   53.42    7.04
   6   0   2   26.46    2.87
   6   0  -2   26.21    1.54
   6   0  -2   31.03    1.99
  -6   0   2   25.46    1.97
  -6   0  -2   26.25    2.37
   6  -1  -2  182.60    5.83
   6  -1  -2  192.09    6.77
  -6  -1   2  177.70    6.71
  -6   1  -2  185.88    7.47
   6   1   2  182.92    6.82
  -6  -1  -2  183.26    7.75
   6  -1   2  176.52    6.57
  -6   1   2  177.03    6.43
   6   1  -2  191.16    6.97
   6   1  -2  191.72    6.48
   6   2   2  810.25   33.89
   6  -2  -2  783.50   30.47
   6  -2  -2  835.77   33.64
  -6  -2   2  782.38   35.80
  -6   2  -2  843.72   35.78
   6  -2   2  807.69   33.40
  -6   2   2  809.32   32.50
   6   2  -2  859.21   36.16
   6   2  -2  850.61   34.29
  -6  -2  -2  728.92   37.35
  -6   3  -2    0.83    0.99
   6  -3  -2    0.25    0.94
   6  -3  -2    1.60    0.72
  -6  -3   2    0.69    0.96
   6   3   2    0.61    1.00
  -6  -3  -2    1.23    1.26
   6  -3   2    1.31    0.86
  -6   3   2    1.22    0.76
  -6   3   2    0.78    0.74
   6   3  -2    1.29    1.00
   6   3  -2    0.67    1.05
   6   4   2  847.67   36.68
   6  -4  -2  802.39   34.59
   6  -4  -2  829.93   32.50
  -6  -4   2  843.71   36.00
  -6   4  -2  876.04   37.58
  -6  -4  -2  777.34   35.73
   6  -4   2  778.09   36.25
  -6   4   2  859.00   34.53
  -6   4   2  839.73   33.44
   6   4  -2  875.28   38.29
   6   4  -2  851.12   36.55
  -6   5  -2    0.09    1.06
   6  -5  -2    1.21    0.70
   6  -5  -2    0.58    0.63
  -6  -5   2    0.26    1.03
   6   5   2    2.91    1.21
  -6  -5  -2    0.13    2.13
  -6   5   2    1.29    0.71
  -6   5   2    0.95    0.76
   6   5  -2    0.06    1.14
   6   5  -2   -0.21    1.28
   6  -5   2    1.64    0.93
   6   6   2  468.26   19.81
  -6   6  -2  463.12   18.70
   6  -6  -2  422.74   15.13
  -6  -6   2  459.33   18.72
  -6  -6  -2  442.75   19.16
  -6   6   2  473.64   17.18
  -6   6   2  450.40   15.79
   6   6  -2  489.95   20.71
   6   7   2    1.07    1.41
  -6   7  -2    1.10    1.13
  -6  -7   2    0.77    1.10
  -6  -7  -2    0.66    1.28
  -6   7   2    1.01    0.62
  -6   7   2   -0.53    0.76
   6   7  -2    0.72    1.49
   6   8   2  817.72   45.90
  -6   8  -2  896.69   41.67
  -6  -8   2  796.78   41.72
  -6  -8  -2  824.95   39.13
  -6   8   2  869.67   34.88
  -6   8   2  876.13   37.47
   6   8  -2  883.55   42.97
  -6  -9   2   20.77    2.45
   6   9   2   18.93    3.14
  -6   9  -2   20.83    2.59
  -6  -9  -2   18.82    2.54
  -6   9   2   20.21    1.36
  -6   9   2   21.43    1.70
  -6   9   2   22.53    1.83
   6   9  -2   23.98    3.51
   6  10   2  378.36   17.85
  -6 -10   2  353.45   15.93
  -6  10  -2  347.13   19.96
  -6 -10  -2  344.84   15.61
  -6  10   2  348.78   13.59
  -6  10   2  366.34   14.41
  -6  10   2  371.35   12.63
   6  10  -2  400.21   19.50
  -6  11  -2    0.47    1.27
  -6  11  -2   -0.96    1.22
  -6 -11   2   -0.31    1.99
   6  11   2   -0.96    1.62
  -6 -11  -2   -0.13    1.87
  -6  11   2    0.48    0.86
  -6  11   2    0.50    1.32
  -6  11   2   -0.57    0.90
   6  11  -2   -0.54    1.75
   6  12   2  191.17   11.16
  -6  12  -2  160.59    8.51
  -6 -12   2  161.95    9.02
  -6  12  -2  176.65    9.37
  -6 -12  -2  163.19    8.67
  -6  12   2  167.66    7.12
  -6  12   2  174.98    7.47
  -6  12   2  171.71    6.90
   6  12  -2  193.64   11.86
  -6  13  -2    0.76    2.09
  -6  13  -2   -0.02    1.40
  -6 -13   2    0.40    1.36
   6  13   2    0.17    1.71
  -6 -13  -2    0.21    1.30
  -6  13   2    0.82    1.57
  -6  13   2   -0.31    0.87
  -6  13   2   -0.14    0.97
   6  13  -2    1.23    1.98
   6  14   2  181.76   11.47
  -6  14  -2  150.83    8.99
  -6  14  -2  159.08    9.66
  -6 -14   2  153.87    9.36
  -6 -14  -2  152.57    8.87
  -6  14   2  165.46    7.83
  -6  14   2  163.91    6.69
  -6  14   2  151.05    9.64
   6  14  -2  180.65   12.18
   6  15   2    2.15    2.81
  -6  15  -2    1.95    2.07
  -6  15  -2   -0.01    2.26
  -6 -15   2    3.03    2.19
  -6 -15  -2    3.16    1.98
   6  15  -2    2.70    3.04
  -6  15   2    3.98    1.50
  -6  15   2    3.26    1.57
   6  16   2  125.01   10.48
  -6  16  -2  106.16    7.92
  -6 -16   2  111.66    8.39
  -6  16  -2  111.73    8.56
  -6 -16  -2  106.99    7.60
   6  16  -2  125.62   10.97
  -6  16   2  111.07    6.93
  -6  16   2  108.84    6.51
   7   0  -2  151.96    6.20
   7   0  -2  146.96    6.90
  -7   0   2  139.90    8.38
  -7   0  -2  149.15    7.05
   7   0   2  137.18    7.63
   7  -1  -2  435.22   15.61
  -7  -1   2  404.52   16.55
  -7   1  -2  451.69   18.82
   7  -1  -2  451.24   17.03
   7   1   2  460.30   20.45
  -7   1   2  418.66   16.60
   7   1  -2  441.95   16.52
   7   1  -2  442.47   17.37
  -7  -1  -2  439.95   19.08
   7  -1   2  407.55   16.02
   7  -2  -2  151.72    5.33
  -7  -2   2  163.09    7.09
   7  -2  -2  159.23    7.72
   7   2   2  161.60    6.79
  -7   2  -2  164.21    7.41
  -7   2   2  165.16    6.55
   7   2  -2  163.84    6.52
   7   2  -2  178.93    7.39
   7  -2   2  152.90    6.19
  -7  -2  -2  146.44    7.74
   7  -3  -2  217.82    7.79
   7  -3  -2  216.62    7.30
  -7  -3   2  213.89    8.95
   7   3   2  219.85    9.13
  -7   3  -2  227.29    9.46
   7   3  -2  230.12    9.53
  -7   3   2  218.74   10.37
   7   3  -2  211.32   10.93
  -7  -3  -2  199.00   10.09
   7  -3   2  210.53    8.30
  -7   4  -2  123.29    5.81
   7  -4  -2  113.46    4.27
  -7  -4   2  110.05    5.54
   7  -4  -2  115.57    4.15
   7   4   2  112.86    5.71
   7   4  -2  122.46    5.92
  -7   4   2  116.91    4.82
   7   4  -2  115.36    7.94
  -7  -4  -2  105.17    6.44
   7  -4   2  111.44    5.08
   7  -5  -2  487.82   18.33
  -7  -5   2  500.21   21.29
   7  -5  -2  511.85   18.96
   7   5   2  521.09   26.36
  -7   5  -2  525.97   22.21
  -7   5   2  533.55   20.64
   7   5  -2  523.05   22.32
   7  -5   2  503.66   20.71
  -7  -5  -2  475.01   22.66
  -7   5   2  510.26   18.80
   7   5  -2  521.69   22.76
   7  -6  -2  515.80   21.36
  -7  -6   2  521.66   22.73
   7   6   2  548.00   24.36
  -7   6  -2  534.38   23.23
   7   6  -2  539.64   24.10
  -7   6   2  526.48   19.71
  -7   6   2  557.93   22.02
   7   6  -2  541.51   24.00
   7  -6   2  521.66   22.27
  -7  -6  -2  511.39   24.22
   7  -6   2  539.18   15.67
  -7   7  -2  878.92   40.83
   7  -7  -2  806.92   33.48
  -7  -7   2  857.17   40.15
   7   7   2  906.13   42.93
  -7   7   2  756.68   33.95
  -7   7   2  883.05   38.02
  -7  -7  -2  835.30   40.73
   7   7  -2  922.57   44.30
  -7  -8   2   55.08    3.85
   7   8   2   58.84    7.02
  -7   8  -2   55.92    4.13
  -7   8   2   53.40    4.38
  -7   8   2   52.79    2.31
   7   8  -2   54.97    4.92
  -7  -8  -2   54.55    4.27
  -7  -9   2  250.59   14.58
   7   9   2  271.54   13.31
  -7   9  -2  273.44   12.67
  -7   9   2  266.54   10.39
   7   9  -2  274.02   18.54
  -7   9   2  254.06    8.63
  -7  -9  -2  249.15   12.00
  -7 -10   2   68.51    4.69
   7  10   2   68.16    8.66
  -7  10   2   71.64    2.71
  -7  10   2   67.61    5.26
   7  10  -2   74.14    6.28
  -7 -10  -2   64.47    4.84
  -7  10   2   69.27    3.50
  -7 -11   2  360.14   17.49
   7  11   2  387.47   19.76
  -7  11  -2  380.70   18.50
  -7  11   2  355.21   13.95
   7  11  -2  409.59   21.77
  -7 -11  -2  358.07   17.38
  -7  11   2  394.16   16.25
  -7  11   2  364.91   15.02
  -7 -12   2   20.12    5.31
   7  12   2   31.01    4.14
  -7  12  -2   28.87    3.25
  -7  12  -2   30.68    3.68
   7  12  -2   37.29    4.87
  -7  12   2   29.30    2.56
  -7  12   2   25.57    3.62
  -7  12   2   25.19    2.14
  -7 -12  -2   24.44    3.27
  -7 -13   2  141.88    8.61
  -7  13  -2  136.98    8.08
  -7  13  -2  141.34    8.86
   7  13   2  153.04    9.94
  -7  13   2  130.08    6.48
  -7  13   2  138.26    5.73
  -7 -13  -2  140.72    8.19
   7  13  -2  158.11   11.30
  -7 -14   2   70.18    6.01
   7  14   2   88.71   11.17
  -7  14  -2   69.58    8.75
  -7  14  -2   75.81    6.45
  -7  14   2   76.74    6.71
  -7  14   2   73.75    4.50
   7  14  -2   80.12   12.48
  -7 -14  -2   71.30    5.87
  -7 -15   2   28.89    4.55
   7  15   2   40.19    9.25
  -7  15  -2   34.93    4.28
  -7  15  -2   35.64    4.71
  -7  15   2   36.12    3.42
   7  15  -2   28.48    9.87
  -7  15   2   33.60    4.84
  -7 -15  -2   34.07    4.30
  -8   0   2    2.04    1.54
   8   0   2    3.20    1.31
   8   0  -2    3.12    1.07
   8   0  -2    3.39    1.34
  -8   0  -2    5.16    1.92
   8  -1  -2  207.13   10.51
   8  -1  -2  198.95    7.23
  -8   1  -2  208.36   13.32
  -8  -1   2  180.91    8.42
   8   1   2  200.29    8.30
   8   1  -2  202.19    8.52
  -8  -1  -2  204.80   10.31
  -8   1   2  176.91   10.95
   8   1  -2  198.95    7.56
   8  -1   2  195.40    8.19
  -8   2  -2  134.55    9.88
   8  -2  -2  127.28    5.33
  -8  -2   2  117.06    6.25
   8  -2  -2  123.86    4.79
   8   2   2  134.13    6.18
  -8   2   2  133.06    6.05
   8   2  -2  118.31    7.36
   8   2  -2  140.75    6.54
  -8  -2  -2  121.34    7.57
   8  -2   2  120.69    5.76
  -8  -3   2  182.91    8.65
   8  -3  -2  188.22    7.18
   8  -3  -2  176.81    6.62
   8   3   2  192.71    8.57
  -8   3  -2  204.73    9.68
  -8   3   2  201.78    8.21
   8   3  -2  205.42    9.24
   8   3  -2  186.81   10.48
   8  -3   2  178.94    7.77
  -8  -3  -2  189.96   10.43
   8  -4  -2   69.57    4.29
  -8   4  -2   67.36    4.73
  -8  -4   2   63.40    4.43
   8  -4  -2   68.96    4.52
   8   4   2   69.50    4.53
  -8   4   2   70.59    3.91
   8   4  -2   68.90    6.25
   8   4  -2   77.38    4.75
  -8  -4  -2   67.80    5.53
   8  -4   2   69.41    3.97
   8  -5  -2    1.62    0.97
   8  -5  -2    3.91    0.96
  -8  -5   2    3.04    1.59
   8   5   2    3.66    1.68
  -8   5  -2    3.89    1.66
   8   5  -2    1.86    1.73
  -8   5   2    4.10    1.31
   8   5  -2    2.48    1.63
   8  -5   2    2.43    1.39
  -8  -5  -2    1.40    2.07
  -8  -6   2   82.06    4.86
   8  -6  -2   78.15    3.27
   8   6   2   83.04    7.97
   8  -6  -2   83.38    3.62
  -8   6  -2   85.99    5.22
   8   6  -2   82.85    5.40
  -8   6   2   86.97    4.24
   8   6  -2   86.50    5.51
  -8  -6  -2   75.58    5.76
   8  -6   2   78.57    2.24
   8  -6   2   81.06    4.65
  -8  -7   2   18.11    4.12
   8  -7  -2   20.39    1.45
  -8   7  -2   16.28    2.81
   8   7   2   18.52    2.97
  -8   7   2   23.43    3.14
   8   7  -2   24.35    3.02
  -8  -7  -2   18.85    3.00
  -8  -8   2  126.54    6.95
   8   8   2  137.77    7.90
  -8   8  -2  135.96    6.99
  -8   8   2  135.11    6.03
  -8  -8  -2  121.55    7.34
   8   8  -2  135.99    7.86
  -8  -9   2  289.36   14.05
   8   9   2  313.72   15.68
  -8   9  -2  314.48   15.31
  -8   9   2  313.50   12.84
  -8  -9  -2  292.35   14.52
   8   9  -2  318.01   21.36
  -8 -10   2   53.69    4.48
   8  10   2   61.22    5.48
  -8  10  -2   54.25    7.39
  -8  10   2   55.36    2.32
   8  10  -2   63.88    6.16
  -8  10   2   57.99    5.28
  -8 -10  -2   55.70    4.70
  -8  11  -2  158.10    9.29
  -8 -11   2  140.88    8.41
   8  11   2  163.61   10.08
   8  11  -2  171.99   11.17
  -8  11   2  148.92    7.04
  -8  11   2  145.82    6.71
  -8  11   2  148.87    5.13
  -8 -11  -2  146.01   11.96
  -8 -12   2   51.23    4.64
  -8  12  -2   44.49    4.51
   8  12   2   55.83    5.66
  -8  12  -2   64.09    5.20
  -8  12   2   48.07    2.15
  -8  12   2   54.22    3.71
   8  12  -2   61.20    6.75
  -8  12   2   52.41    3.40
  -8 -12  -2   54.62    4.81
  -8 -13   2   25.14    3.86
  -8  13  -2   27.84    4.19
   8  13   2   26.62    7.69
  -8  13  -2   36.18    5.89
  -8  13   2   28.86    2.71
  -8  13   2   28.75    4.47
  -8 -13  -2   26.74    3.75
   8  13  -2   32.74    8.74
  -8 -14   2   43.47    5.11
  -8  14  -2   42.64    4.76
  -8  14  -2   70.65    8.38
   8  14   2   51.95    6.37
  -8  14   2   44.33    3.48
  -8  14   2   44.74    3.81
   8  14  -2   51.79   11.00
  -8 -14  -2   42.58    4.76
   9   0  -2  231.12   11.41
   9   0  -2  239.76   10.40
  -9   0   2  224.07   10.79
   9   0   2  232.95   10.13
  -9   0  -2  241.99   12.65
   9  -1  -2    0.65    0.82
   9  -1  -2   -0.56    1.03
  -9  -1   2    0.41    1.29
   9   1   2   -0.87    1.10
  -9   1  -2    0.55    1.53
   9   1  -2   -0.37    0.93
   9   1  -2    0.77    1.13
  -9   1   2    0.78    1.22
  -9  -1  -2    1.31    1.62
   9  -1   2    0.59    1.10
  -9  -2   2  225.81   11.18
   9  -2  -2  234.15    9.15
   9  -2  -2  246.30   10.01
   9   2   2  266.69   11.64
  -9   2  -2  266.09   13.04
  -9   2   2  251.20   11.50
   9   2  -2  246.13   10.33
   9   2  -2  277.09   15.15
  -9  -2  -2  244.20   13.10
   9  -2   2  233.42   10.42
  -9   3  -2   41.04    3.89
  -9  -3   2   32.14    3.39
   9  -3  -2   33.06    2.22
   9  -3  -2   36.90    2.45
   9   3   2   39.86    3.42
   9   3  -2   34.79    2.94
  -9   3   2   41.32    3.22
   9   3  -2   36.95    3.47
  -9  -3  -2   35.11    4.33
   9  -3   2   32.32    3.00
   9  -4  -2  341.76   13.25
  -9  -4   2  334.91   15.34
   9  -4  -2  353.98   13.64
  -9   4  -2  397.52   18.10
   9   4   2  348.42   19.36
  -9   4   2  381.93   16.01
   9   4  -2  365.33   18.53
   9   4  -2  354.30   20.37
  -9  -4  -2  329.02   17.18
   9  -4   2  343.33   14.89
   9  -5  -2    1.76    0.88
   9  -5  -2    1.04    1.57
  -9  -5   2    1.03    2.38
  -9   5  -2    1.90    1.66
   9   5   2    0.30    1.55
   9   5  -2    2.22    1.67
   9   5  -2    1.26    1.42
  -9   5   2    1.37    1.34
  -9  -5  -2    0.10    1.90
   9  -5   2    2.97    1.39
  -9  -6   2  967.19   53.16
   9  -6  -2  954.12   45.22
   9  -6  -2  983.19   48.58
  -9   6  -2 1051.22   52.94
   9   6   2  997.61   50.62
   9   6  -2 1016.14   50.37
   9   6  -2 1100.57   55.03
  -9   6   2 1051.48   50.42
  -9  -6  -2  899.23   48.52
   9  -6   2  875.55   49.21
   9  -6   2  969.71   38.44
  -9   7  -2    6.01    1.95
  -9  -7   2    3.45    1.73
   9  -7  -2    3.13    0.91
   9   7   2    3.48    3.24
  -9  -7  -2    3.50    2.04
  -9   7   2    5.02    1.40
   9   7  -2    3.19    1.96
   9   7  -2    2.06    1.88
   9  -7   2    4.75    1.69
   9  -7   2    3.14    0.18
   9  -8  -2  217.30    7.94
  -9  -8   2  240.41   11.77
   9   8   2  245.49   12.86
  -9   8  -2  259.80   12.55
   9   8  -2  247.47   12.59
   9   8  -2  215.46   11.85
  -9   8   2  254.18   10.70
  -9  -8  -2  228.79   12.28
   9   9   2    4.64    3.74
  -9  -9   2    5.13    1.98
  -9   9  -2    5.64    2.09
   9   9  -2    0.40    2.14
  -9  -9  -2    6.11    3.59
   9   9  -2    2.20    3.78
  -9   9   2    5.37    1.54
  -9 -10   2  218.43   11.75
  -9  10  -2  236.05   12.74
   9  10   2  241.25   13.35
   9  10  -2  237.59   13.80
  -9  10   2  237.20   10.69
  -9 -10  -2  210.86   12.00
  -9 -11   2   -0.68    1.50
  -9  11  -2    1.11    1.67
   9  11   2    0.82    1.77
   9  11  -2   -1.23    1.93
  -9  11   2   -0.55    1.17
  -9 -11  -2    2.41    1.60
  -9 -12   2  123.97    8.08
  -9  12  -2  131.03    8.94
   9  12   2  136.38   14.07
  -9  12   2  120.10    6.13
  -9  12   2  133.14    7.12
   9  12  -2  139.12   10.36
  -9 -12  -2  115.31    8.31
   9  13   2   -0.27    2.20
  -9 -13   2    0.55    1.69
  -9  13  -2    1.60    1.66
  -9  13  -2   -0.49    1.89
  -9  13   2   -0.21    2.09
   9  13  -2    1.13    3.91
  -9  13   2   -0.03    1.16
  -9 -13  -2    0.22    2.73
  10   0  -2   10.50    1.62
  10   0  -2    9.84    1.98
 -10   0   2   11.49    2.36
  10   0   2    8.90    2.11
  10  -1  -2  337.63   13.63
  10  -1  -2  369.29   18.42
 -10  -1   2  329.98   15.74
  10   1   2  358.00   15.87
  10  -1   2  341.53   15.43
 -10   1   2  348.01   15.95
  10   1  -2  341.41   14.28
  10   1  -2  367.12   15.98
 -10  -1  -2  369.74   18.72
  10  -2  -2   15.21    1.89
  10  -2  -2   14.05    1.76
 -10  -2   2   11.98    2.57
 -10   2  -2   16.44    3.19
  10   2   2   27.56    4.20
  10   2  -2   14.52    1.98
 -10   2   2   15.21    2.50
  10   2  -2   14.19    2.37
 -10  -2  -2   14.84    3.26
  10  -2   2   16.12    2.34
  10  -3  -2  187.77    7.70
  10  -3  -2  188.05    7.94
 -10  -3   2  183.55    9.54
 -10   3  -2  204.60   11.19
  10   3   2  213.19    9.95
  10   3  -2  189.29    8.70
  10   3  -2  217.21   10.43
 -10   3   2  211.28    9.73
 -10  -3  -2  196.04   11.72
  10  -3   2  183.68    8.99
  10  -4  -2   48.59    2.85
 -10  -4   2   40.51    6.11
  10  -4  -2   46.08    2.86
 -10   4  -2   48.47    4.74
  10   4   2   50.61    4.14
  10   4  -2   55.48    4.32
  10   4  -2   47.69    3.71
 -10   4   2   51.20    5.91
 -10  -4  -2   44.94    5.04
  10  -4   2   46.92    3.75
 -10  -5   2  147.76    8.18
  10  -5  -2  150.18    6.51
  10  -5  -2  146.94    6.07
 -10   5  -2  164.38    9.62
  10   5   2  173.01   12.20
  10   5  -2  143.87   10.60
  10   5  -2  177.03   12.64
 -10   5   2  174.18    8.15
  10  -5   2  136.36   10.30
 -10  -5  -2  142.97    9.38
  10  -5   2  157.64    5.72
 -10  -6   2    0.87    1.46
  10  -6  -2    0.51    1.02
  10  -6  -2    0.68    0.83
  10   6   2   -1.17    1.59
 -10   6  -2   -1.56    1.69
 -10   6   2    2.08    1.31
  10   6  -2    0.23    1.68
  10   6  -2    0.73    1.43
 -10  -6  -2    2.86    1.83
  10  -6   2    1.16    1.39
  10  -6   2    0.82    0.66
  10  -7  -2  233.19   10.42
  10  -7  -2  246.01   10.24
 -10  -7   2  236.21   11.97
 -10   7  -2  247.35   17.54
  10   7   2  248.45   12.69
  10   7  -2  253.79   12.38
 -10   7   2  263.93   11.80
  10   7  -2  278.41   13.86
  10  -7   2  239.23   11.67
  10  -7   2  220.53    5.71
 -10  -7  -2  231.98   12.98
 -10  -8   2   13.00    2.82
  10  -8  -2   12.32    1.40
  10   8   2   21.16    3.16
 -10   8  -2   16.89    3.19
  10   8  -2   11.97    2.89
 -10   8   2   16.09    2.44
  10   8  -2   20.15    3.11
 -10  -8  -2   11.42    5.11
 -10  -9   2  344.55   18.27
  10   9   2  373.38   19.69
 -10   9  -2  388.79   19.88
 -10   9   2  363.65   16.97
  10   9  -2  364.24   24.07
  10   9  -2  396.32   20.22
 -10  -9  -2  335.88   18.70
 -10  10  -2   18.64    3.39
 -10 -10   2   19.75    3.22
  10  10   2   17.92    3.72
  10  10  -2   17.64    3.64
  10  10  -2   14.55    3.79
 -10  10   2   17.72    2.66
 -10 -10  -2   19.93    3.53
 -10 -11   2  124.07    8.37
 -10  11  -2  147.35   10.02
  10  11   2  132.80    9.28
  10  11  -2  139.14    9.46
 -10  11   2  137.43    7.60
  10  11  -2  143.99   10.58
 -10 -11  -2  128.14    9.21
 -10 -12   2    2.60    1.95
  10  12   2    1.61    2.37
 -10  12  -2    0.18    2.35
 -10  12   2    1.12    1.37
  10  12  -2    0.84    4.33
 -10  12   2    0.16    1.59
  10  12  -2    2.22    2.11
 -10 -12  -2    1.40    3.31
  11   0  -2    6.16    1.91
 -11   0   2    6.83    2.33
  11   0  -2    6.72    1.64
 -11   0  -2    6.21    2.93
  11  -1  -2  311.63   17.11
 -11  -1   2  301.94   15.35
  11  -1  -2  300.27   12.87
 -11   1  -2  347.35   18.57
 -11   1   2  312.12   19.54
  11   1  -2  325.26   15.04
  11   1  -2  317.91   16.40
  11  -1   2  321.21   15.07
 -11  -1  -2  325.02   18.07
 -11  -2   2   17.63    2.89
  11  -2  -2   18.29    2.01
  11  -2  -2   15.59    2.13
  11   2   2   17.49    2.78
 -11   2  -2   15.66    3.56
  11   2  -2   18.64    3.53
 -11   2   2   19.30    2.93
  11   2  -2   13.63    2.72
  11  -2   2   18.79    2.66
 -11  -2  -2   11.41    6.41
  11  -3  -2  100.88    5.13
  11  -3  -2  102.72    5.08
 -11  -3   2  102.46    6.69
 -11   3  -2  113.15    8.16
  11   3   2  112.91    6.89
  11   3  -2  101.53    5.71
  11   3  -2  126.39    7.20
 -11   3   2  120.78    6.90
  11  -3   2  100.63    6.30
 -11  -3  -2  111.42    8.49
  11  -4  -2   76.41    4.13
  11  -4  -2   77.31    4.17
  11   4   2   82.82    5.68
 -11   4  -2   90.97    7.00
  11   4  -2   78.76    5.10
  11   4  -2   90.34    6.29
 -11   4   2   86.29    5.76
  11  -4   2   87.94    3.48
 -11  -4  -2   75.09    7.12
  11  -4   2   75.55    5.28
 -11  -5   2  156.63    9.23
  11  -5  -2  161.57    6.84
  11  -5  -2  157.81    7.31
  11   5   2  172.65    9.59
 -11   5  -2  184.17   10.96
  11   5  -2  170.50    8.97
 -11   5   2  184.42    9.39
  11   5  -2  191.30   10.56
  11  -5   2  161.71   11.69
 -11  -5  -2  165.81   11.08
  11  -5   2  189.64    6.24
 -11   6  -2  115.05    8.11
  11  -6  -2  103.97    5.36
 -11  -6   2   92.08    6.72
  11  -6  -2  101.07    4.57
  11   6   2  108.45   10.39
 -11   6   2  114.61    6.72
  11   6  -2  103.88    6.51
  11   6  -2  121.86   11.27
  11  -6   2  104.11    3.25
 -11  -6  -2   96.19    7.83
  11  -6   2  105.51    6.43
  11  -7  -2  110.83    4.76
  11  -7  -2  112.65    5.89
 -11  -7   2  107.77    7.26
  11   7   2  118.53    7.78
 -11   7  -2  122.46    8.29
  11   7  -2  140.57    8.52
  11   7  -2  117.45    7.30
 -11   7   2  123.51    7.07
  11  -7   2  113.25    7.14
 -11  -7  -2  105.24   12.15
  11  -8  -2   44.54    3.53
 -11  -8   2   36.94    6.99
  11   8   2   45.07    7.44
 -11   8  -2   47.10    5.32
 -11   8   2   46.51    6.34
  11   8  -2   49.69    5.33
  11   8  -2   46.17    4.55
 -11  -8  -2   46.65    5.17
 -11  -9   2  124.55    8.66
 -11   9  -2  140.98   13.93
  11   9   2  138.79    9.25
  11   9  -2  138.60    9.28
 -11   9   2  146.43    8.20
  11   9  -2  161.96   10.27
 -11  -9  -2  128.75    9.70
 -11 -10   2   54.50    5.44
  11  10   2   48.89    5.44
 -11  10  -2   61.62    6.08
  11  10  -2   63.26    6.33
  11  10  -2   61.74    6.16
 -11  10   2   57.05    7.08
 -11 -10  -2   51.02    5.82
 -11 -11   2  109.72   12.44
  11  11   2  116.04    9.09
 -11  11  -2  129.48    9.80
 -11  11   2  135.36    8.01
  11  11  -2  133.43   10.16
  11  11  -2  144.95    9.94
 -11 -11  -2  110.97    9.13
  12   0  -2  163.09    7.85
  12   0  -2  183.35    9.51
 -12   0   2  176.62   13.96
 -12   0  -2  185.44   12.24
  12   0   2  172.98    9.52
 -12   1  -2    2.36    3.02
  12  -1  -2    5.12    1.68
  12  -1  -2    4.91    1.50
 -12  -1   2    4.80    2.20
  12   1   2    1.57    1.98
  12   1  -2    3.69    1.55
 -12   1   2    2.76    2.28
  12   1  -2    6.04    3.05
 -12  -1  -2    4.95    2.88
  12  -2  -2   87.39    6.87
 -12  -2   2   91.97    6.74
  12  -2  -2   91.03    5.32
  12   2   2  100.21    9.11
 -12   2  -2  101.74    8.29
  12   2  -2   91.22    5.36
  12   2  -2   97.89    6.41
 -12   2   2   97.66    6.69
  12  -2   2   89.75    6.02
 -12  -2  -2  101.73    8.63
 -12   3  -2   -0.56    2.29
 -12  -3   2    0.78    1.73
  12  -3  -2    1.48    1.20
  12  -3  -2    1.27    1.97
  12   3   2    1.07    1.69
  12   3  -2    0.95    2.26
 -12   3   2   -0.19    1.82
  12   3  -2    0.58    1.68
 -12  -3  -2   -0.04    3.75
  12  -3   2    2.54    1.62
 -12   4  -2  194.59   12.66
  12  -4  -2  177.09    8.06
 -12  -4   2  159.41   13.62
  12  -4  -2  169.58    8.17
  12   4   2  190.20   10.68
 -12  -4  -2  174.02   12.45
  12   4  -2  208.70   11.45
  12   4  -2  182.93    9.46
 -12   4   2  196.10   10.64
  12  -4   2  204.94    7.59
  12  -4   2  170.80    9.65
  12  -5  -2    2.17    1.22
 -12  -5   2    1.43    2.11
  12  -5  -2    4.00    1.48
  12   5   2    3.73    3.47
 -12   5  -2    4.43    2.56
  12   5  -2    3.78    2.26
 -12   5   2    4.67    2.03
  12   5  -2    4.74    1.93
 -12  -5  -2    3.64    2.70
  12  -5   2    3.10    1.34
  12  -5   2    2.14    3.08
  12  -6  -2   65.76    3.61
  12  -6  -2   69.50    4.40
 -12  -6   2   64.70    5.56
 -12   6  -2   79.55   10.41
  12   6   2   73.53    6.02
 -12  -6  -2   68.71    6.81
  12   6  -2   84.94    6.63
  12   6  -2   68.82    8.47
 -12   6   2   79.62    5.69
  12  -6   2   65.82    5.34
  12  -7  -2    1.29    0.90
  12  -7  -2    1.69    1.30
 -12  -7   2    2.18    1.74
  12   7   2   -2.20    2.99
 -12   7  -2    1.04    2.15
  12  -7   2   -0.27    1.71
  12   7  -2    0.50    1.74
  12   7  -2    0.06    3.29
 -12   7   2   -1.17    1.67
 -12  -7  -2    0.48    2.15
  12  -8  -2  137.53    5.90
 -12  -8   2  140.27    9.23
  12   8   2  153.44    9.95
 -12   8  -2  167.21   11.28
 -12  -8  -2  133.79   10.39
  12   8  -2  125.26   12.67
  12   8  -2  171.01   11.19
 -12   8   2  162.55    9.25
  12   9   2    0.49    2.08
 -12  -9   2    1.04    1.90
 -12   9  -2   -0.36    2.21
  12   9  -2    0.31    2.23
 -12   9   2    2.30    1.79
  12   9  -2    2.71    1.94
 -12  -9  -2   -2.49    2.24
  13   0  -2   25.99    3.25
 -13   0   2   23.26    3.86
  13   0  -2   22.41    2.69
  13   0   2   23.49    3.42
  13   1   2   52.62    7.65
 -13  -1   2   55.23    8.36
  13  -1  -2   53.04    4.03
  13  -1  -2   57.95    4.39
 -13   1  -2   61.05    6.93
 -13   1   2   55.26    5.72
  13   1  -2   62.40    4.99
  13   1  -2   56.51    6.11
  13  -1   2   60.10    4.98
  13  -2  -2    9.99    1.95
 -13  -2   2    9.68    2.99
 -13   2  -2    9.95    6.09
  13   2   2    9.75    2.67
 -13  -2  -2   11.66    3.91
  13  -2   2    7.56    4.10
  13   2  -2    8.22    2.60
  13   2  -2    9.95    2.10
 -13   2   2    8.29    4.59
 -13   3  -2   28.27    5.00
  13   3   2   24.36    3.82
  13  -3  -2   22.44    2.70
 -13  -3   2   22.31    3.90
  13  -3  -2   24.92    2.75
  13  -3   2   23.59    3.52
 -13   3   2   29.43    3.79
  13   3  -2   29.28    3.23
  13   3  -2   32.20    3.83
 -13  -3  -2   24.95    5.12
  13  -3   2   28.29    2.34
 -13   4  -2   11.72    4.20
  13  -4  -2   13.64    2.06
  13  -4  -2   11.02    3.59
 -13  -4   2   13.46    3.15
  13   4   2   13.74    3.20
  13  -4   2   14.02    3.01
  13  -4   2   15.05    1.74
 -13  -4  -2   11.63    6.77
  13   4  -2   18.46    2.98
  13   4  -2   11.70    5.20
 -13   4   2   19.17    3.23
 -13  -5   2  104.85    8.09
  13  -5  -2  110.71    5.62
  13  -5  -2  109.20    8.65
 -13   5  -2  122.29   10.21
  13   5   2  125.90    8.55
  13  -5   2  112.46   11.10
  13   5  -2  123.14    7.93
 -13   5   2  125.62    8.34
  13   5  -2  134.69    9.05
 -13  -5  -2  115.48   10.25
  13  -6  -2    6.77    2.02
 -13  -6   2    9.30    2.83
  13  -6  -2    6.82    1.57
  13   6   2    8.91    3.00
 -13   6  -2   10.11    3.57
 -13   6   2    9.39    2.85
  13   6  -2    8.16    3.18
  13   6  -2    7.31    2.40
 -13  -6  -2   10.49    3.50
  13  -6   2    8.34    2.74
 -13   7  -2  143.77   11.04
 -13  -7   2  129.03    8.86
  13  -7  -2  122.66    5.78
  13  -7  -2  126.86    7.30
  13   7   2  143.11    9.77
 -13  -7  -2  121.73   10.50
  13   7  -2  113.44    7.70
  13   7  -2  165.11   10.78
 -13   7   2  137.21   12.95
  13  -7   2  126.76    8.77
  14   0   2   24.43    6.19
  14   0  -2   26.95    5.22
  14   0  -2   25.22    3.05
 -14   0   2   23.18    4.32
  14  -1  -2   19.02    2.97
  14  -1  -2   23.66    4.34
 -14  -1   2   21.45    4.03
  14   1   2   22.08    3.78
  14   1  -2   23.04    3.55
 -14   1   2   16.44    6.33
  14   1  -2   20.66    2.85
 -14  -1  -2   25.92    5.60
  14  -1   2   19.58    3.56
  14  -2  -2   17.05    2.63
  14  -2  -2   18.04    2.63
 -14  -2   2   15.32    6.15
 -14   2  -2   13.85    5.14
  14   2   2   16.74    3.70
  14  -2   2   15.16    3.46
 -14  -2  -2   19.34    8.66
  14   2  -2   20.39    3.05
 -14   2   2   22.05    4.12
  14   2  -2   19.74    3.53
  14  -2   2   19.56    2.37
 -14  -3   2   47.68    5.92
  14  -3  -2   52.02    6.03
  14  -3  -2   50.87    4.20
  14   3   2   51.85    5.66
 -14   3  -2   54.20   11.94
  14  -3   2   61.19    5.22
  14  -3   2   51.23    5.35
  14   3  -2   58.04    5.59
  14   3  -2   55.96    5.23
 -14   3   2   57.73    6.03
 -14  -3  -2   61.59    7.79
  14  -4  -2   21.33    2.70
  14  -4  -2   25.50    2.98
 -14  -4   2   22.64    4.17
  14   4   2   22.91    4.30
 -14   4  -2   24.94    5.65
 -14  -4  -2   22.85    5.63
  14  -4   2   22.15    3.93
  14   4  -2   33.36    3.82
  14   4  -2   30.26    4.32
 -14   4   2   31.10    4.48
  14  -4   2   25.11    3.31
   0   0   3   -0.25    0.50
   0   0  -3    0.10    0.14
   0   0  -3    0.05    0.18
   0  -1  -3    0.03    0.20
   0   1  -3   -0.14    0.12
   0   1  -3    0.43    0.47
   0   1  -3   -0.21    0.34
   0   1   3    1.62    0.52
   0  -1   3    0.03    0.47
   0   2   3  256.91    5.45
   0   2   3  242.78    7.87
   0   2  -3  258.09    6.73
   0   2  -3  248.15    6.52
   0  -2   3  247.93    7.51
   0  -2  -3  255.54    5.26
   0   2  -3  249.24    7.62
   0  -3   3    0.06    0.46
   0   3  -3    0.05    0.37
   0   3  -3   -0.17    0.46
   0   3   3    0.15    0.18
   0   4   3    0.94    0.35
   0   4  -3    0.17    0.51
   0  -4   3    0.79    0.51
   0   4  -3    0.77    0.50
   0  -5   3   -0.10    0.46
   0  -5  -3   -0.54    0.25
   0   5   3    0.66    0.37
   0   5  -3   -0.44    0.82
   0   5  -3    0.14    0.43
   0  -6  -3   74.50    2.07
   0   6   3   74.53    3.15
   0   6  -3   76.24    2.93
   0   6  -3   77.55    2.50
   0   7  -3   -0.16    0.76
   0  -7  -3    0.05    0.65
   0   7   3    0.26    0.54
   0   7  -3    0.74    0.71
   0  -8  -3    7.63    0.86
   0   8   3    8.27    1.05
   0   8  -3    8.79    0.85
   0   8  -3    9.87    1.43
   0  -9  -3    0.04    0.91
   0   9   3    0.16    0.71
   0   9  -3    0.62    0.95
   0 -10  -3   64.27    2.82
   0  10   3   65.78    3.25
   0  10  -3   71.61    4.11
   0  10  -3   69.57    2.48
   0 -11  -3    0.23    0.67
   0  11   3   -1.49    0.83
   0  11  -3    0.69    1.07
   0  11  -3    0.15    0.48
   0  12   3  282.53   11.48
   0  12  -3  277.60   12.81
   0  12  -3  299.06    9.67
   0  13  -3    0.21    0.51
   0  13  -3   -0.57    1.25
   0  13   3   -0.04    0.99
   0  14   3   31.45    2.98
   0  14  -3   32.13    1.62
   0  14  -3   25.92    3.77
   0  15  -3    0.06    0.50
   0  15   3    0.60    1.82
   0  15  -3   -0.82    1.43
   0  16   3   20.62    4.97
   0  16  -3   26.86    4.00
   0  17   3   -0.26    1.65
   0  17  -3   -0.47    2.13
  -1   0  -3   -0.43    0.19
   1   0   3    0.17    0.36
   1   0   3   -0.19    0.49
   1   0  -3   -0.01    0.12
   1   0  -3    0.13    0.52
  -1   0   3    0.15    0.52
   1   0  -3    0.00    0.09
   1   1   3  248.80    7.76
  -1   1  -3  255.84    6.69
   1  -1  -3  242.73    7.83
   1   1   3  254.82    6.53
  -1  -1   3  253.46    7.93
  -1   1   3  243.12    9.20
   1   1  -3  264.74    6.30
   1   1  -3  251.41    7.92
   1  -1   3  246.81    7.37
   1   2   3   24.80    1.01
  -1   2  -3   26.62    1.02
  -1  -2   3   26.50    1.45
   1  -2   3   27.91    1.20
  -1   2   3   26.81    1.55
   1   2  -3   25.55    1.44
   1   2  -3   25.97    0.90
  -1   3  -3  211.97    5.95
   1   3   3  181.62    4.72
  -1   3  -3  211.60    5.94
  -1   3  -3  206.34    5.83
  -1  -3   3  204.12    6.36
  -1   3   3  197.48    3.86
   1  -3   3  205.49    5.79
  -1   3   3  205.21    6.64
  -1   3   3  209.28    3.85
   1   3  -3  207.81    5.71
   1   3  -3  211.47    6.55
  -1  -4   3    0.10    0.47
  -1   4  -3    0.82    0.54
  -1   4  -3    1.31    0.45
  -1  -4   3    0.85    0.62
  -1   4  -3    1.14    0.55
  -1  -4  -3    0.94    0.27
   1  -4   3    0.45    0.73
  -1   4   3    0.62    0.38
  -1   4   3    0.21    0.70
   1   4  -3    0.60    0.61
   1   4  -3    0.60    0.50
   1   5   3    7.44    0.81
  -1   5  -3    6.73    0.65
  -1   5  -3    6.90    1.40
  -1  -5   3    6.98    0.81
  -1  -5  -3    7.30    0.61
   1  -5   3    7.46    0.66
  -1   5   3    7.48    1.69
   1   5  -3    7.43    0.93
   1   5  -3    7.07    0.91
  -1   5   3    8.02    0.74
   1   6   3   44.31    2.78
  -1   6  -3   35.74    1.83
  -1   6  -3   42.16    1.97
  -1  -6   3   35.51    1.80
  -1   6   3   37.49    1.26
  -1   6   3   39.67    2.12
   1   6  -3   38.73    2.46
   1   6  -3   39.03    2.01
  -1  -6  -3   40.57    1.53
   1   7   3   26.75    2.54
  -1   7  -3   22.78    1.76
  -1  -7   3   23.37    1.62
  -1   7  -3   24.57    1.03
  -1  -7  -3   23.58    1.26
  -1   7   3   22.94    1.74
  -1   7   3   22.29    1.72
   1   7  -3   24.46    1.43
   1   7  -3   27.45    1.85
   1   8   3   -0.70    0.68
  -1   8  -3    0.69    0.73
  -1   8  -3    0.14    0.34
  -1  -8   3   -0.37    0.67
  -1   8   3    1.21    0.80
   1   8  -3   -0.63    0.86
   1   8  -3    0.43    0.77
  -1  -8  -3   -0.49    0.51
   1   9   3  144.63    7.49
  -1   9  -3  114.63    4.22
  -1   9  -3  139.79    5.90
  -1  -9  -3  139.33    6.09
  -1   9   3  139.27    6.11
   1   9  -3  142.26    4.81
   1   9  -3  137.67    8.14
   1  10   3   20.60    2.09
  -1  10  -3   22.24    2.32
  -1  10  -3   23.54    1.06
  -1  10   3   21.07    2.60
   1  10  -3   22.73    1.52
   1  10  -3   23.10    2.47
  -1 -10  -3   20.82    1.67
   1  11   3  199.11    8.24
  -1  11  -3  211.15    5.90
  -1  11  -3  203.18   11.80
   1  11  -3  193.75    8.97
  -1 -11  -3  191.18    7.37
  -1  11   3  189.62    7.32
   1  11  -3  199.66    6.81
   1  12   3   17.39    2.04
  -1  12  -3   11.65    2.35
  -1  12  -3   16.30    1.28
  -1 -12  -3   12.87    1.64
  -1  12   3   15.78    1.71
   1  12  -3   13.73    1.31
   1  12  -3   13.50    2.44
   1  13   3    0.51    1.15
  -1  13  -3   -0.17    0.64
  -1  13  -3    0.23    2.15
  -1 -13  -3   -0.04    0.94
  -1  13   3   -0.60    0.96
   1  13  -3   -0.75    0.66
   1  13  -3   -0.38    1.41
   1  14   3   -0.06    1.32
  -1  14  -3    1.43    1.46
  -1  14  -3    0.20    0.42
  -1 -14  -3    0.16    1.01
  -1  14   3    0.71    1.07
   1  14  -3    0.66    0.68
   1  14  -3    0.73    1.67
   1  15   3   13.49    2.48
  -1  15  -3   15.23    2.81
  -1  15   3    9.84    3.41
  -1  15   3   11.67    1.85
   1  15  -3   11.95    1.30
   1  15  -3   12.63    3.05
   1  16   3    1.15    2.29
  -1  16  -3    0.74    2.62
   1  16  -3   -0.05    0.63
  -1  16   3   -0.68    1.21
   1  16  -3    0.29    1.76
   1  17   3    1.82    1.97
  -1  17  -3    2.93    2.28
  -1  17   3    0.28    1.69
   1  17  -3   -1.34    3.86
  -2   0  -3    0.23    0.37
   2   0  -3    0.05    0.17
   2   0   3   -0.25    0.32
  -2   0   3   -0.34    0.57
  -2   0   3    0.16    0.20
   2   0  -3    0.35    0.94
  -2   1  -3   94.11    2.68
   2  -1  -3   86.14    4.36
  -2  -1   3   90.92    4.45
   2   1   3   89.40    2.95
  -2  -1   3   93.43    2.33
   2  -1   3   93.88    2.53
  -2  -1  -3   77.59    2.53
   2  -1   3   87.76    2.76
  -2   1   3   95.84    1.31
  -2   1   3   91.79    3.28
   2   1  -3   90.62    2.71
   2   1  -3   91.60    4.48
   2  -2  -3    0.24    0.79
  -2  -2   3    1.57    0.71
   2   2   3    1.25    0.42
  -2   2  -3    1.38    0.51
  -2  -2   3    1.55    0.55
  -2   2   3    1.04    0.77
  -2  -2  -3    1.46    0.87
   2  -2   3    1.25    0.49
   2   2  -3    1.49    0.45
   2   2  -3    1.60    1.21
  -2   3  -3   54.63    1.93
  -2  -3   3   54.56    1.69
   2   3   3   47.96    2.32
  -2  -3   3   56.62    2.36
   2  -3   3   52.87    1.65
  -2   3   3   54.30    0.96
  -2  -3  -3   53.25    1.86
   2   3  -3   55.57    1.87
  -2   3   3   50.53    0.85
   2   3  -3   48.40    3.17
  -2   3   3   52.28    3.26
   2   4   3    2.48    0.63
  -2   4  -3    2.03    0.66
  -2  -4   3    2.87    0.59
  -2  -4   3    3.55    0.79
  -2  -4  -3    1.84    0.95
   2  -4   3    2.70    0.46
  -2   4   3    2.49    0.80
  -2   4   3    2.31    0.21
  -2   4   3    2.09    0.23
   2   4  -3    1.72    0.77
   2   4  -3    0.91    1.09
  -2   5  -3    8.31    0.99
  -2   5  -3    8.84    1.06
  -2  -5   3    8.98    0.89
   2   5   3    7.15    1.50
  -2  -5  -3    8.79    1.26
   2  -5   3    8.29    0.91
  -2   5   3    8.24    1.10
  -2   5   3    7.80    0.64
   2   5  -3    9.07    1.05
  -2   5   3    7.16    0.45
   2   5  -3   10.05    1.05
   2   6   3   65.65    2.81
  -2   6  -3   63.56    3.82
  -2   6  -3   58.66    3.92
  -2  -6   3   68.24    3.64
  -2  -6  -3   67.95    2.35
  -2   6   3   63.77    2.78
  -2   6   3   65.41    1.73
   2   6  -3   66.40    3.91
   2   6  -3   65.62    2.94
  -2   6   3   64.25    1.74
   2  -6   3   61.71    1.68
   2   7   3   99.89    4.12
  -2   7  -3   99.62    4.00
  -2   7  -3  104.22    2.54
  -2   7  -3   99.27    4.17
  -2  -7   3  102.19    3.98
  -2   7   3   98.64    2.88
   2   7  -3  101.97    4.34
  -2  -7  -3   98.76    3.49
  -2   7   3   99.20    3.94
   2   7  -3  103.23    3.96
   2   8   3    0.90    1.66
  -2   8  -3    0.71    0.51
  -2   8  -3   -0.44    1.01
  -2  -8   3    1.61    0.91
  -2   8  -3    1.37    0.95
  -2   8   3    1.66    0.90
  -2  -8  -3    1.28    0.75
  -2   8   3    0.99    0.86
   2   8  -3    0.78    0.82
   2   8  -3    1.61    1.04
   2   9   3    1.93    1.14
  -2   9  -3    0.59    0.31
  -2   9  -3    0.34    1.09
  -2   9  -3   -0.77    1.69
  -2  -9   3    1.15    1.04
  -2  -9  -3    0.93    0.79
  -2   9   3    1.88    0.88
  -2   9   3    0.93    0.68
   2   9  -3    3.21    0.83
   2   9  -3    1.31    1.15
  -2 -10   3    0.87    1.56
   2  10   3    1.47    1.08
  -2  10  -3    0.40    1.06
  -2  10  -3   -0.74    1.04
  -2  10  -3   -0.03    0.42
  -2 -10  -3    1.24    0.75
  -2  10   3   -0.02    0.66
  -2  10   3    0.14    0.78
   2  10  -3    0.42    1.12
   2  10  -3   -0.28    0.73
  -2  11  -3   61.44    1.47
  -2  11  -3   54.35    5.79
  -2 -11   3   53.70    3.50
   2  11   3   60.45    5.67
  -2 -11  -3   59.38    3.04
  -2  11   3   55.73    2.70
  -2  11   3   60.58    3.11
   2  11  -3   54.02    2.74
   2  11  -3   56.21    4.15
   2  12   3    2.38    1.14
  -2  12  -3    0.07    0.23
  -2 -12   3    1.46    1.07
  -2  12  -3    0.58    1.17
   2  12  -3    0.91    0.72
  -2 -12  -3    0.20    0.85
  -2  12   3   -1.04    1.28
   2  12  -3   -0.40    1.31
  -2  12   3   -0.53    0.83
  -2  13  -3    7.79    0.40
  -2  13  -3    7.66    3.33
  -2  13  -3   -0.32    2.06
   2  13   3   11.33    2.06
   2  13  -3    6.27    1.21
  -2 -13  -3    8.57    2.46
  -2  13   3    6.71    1.46
  -2  13   3   10.56    1.42
   2  13  -3    7.94    3.86
   2  14   3   41.28    3.75
  -2  14  -3   31.96    3.74
  -2 -14  -3   32.21    2.83
  -2  14   3   39.60    2.55
  -2  14   3   34.17    2.77
   2  14  -3   35.31    2.23
   2  14  -3   34.71    4.51
   2  15   3    2.42    1.38
  -2  15  -3   -1.23    1.43
  -2  15  -3   -0.53    1.46
   2  15  -3    0.18    1.74
  -2 -15  -3   -0.30    1.66
  -2  15   3   -0.64    0.86
  -2  15   3   -0.33    1.68
   2  15  -3    0.49    0.71
   2  16   3   47.49    4.59
  -2  16  -3   46.98    5.14
  -2  16  -3   43.11    4.89
  -2 -16  -3   45.00    3.83
  -2  16   3   45.58    3.84
   2  16  -3   45.20    3.83
   2  16  -3   50.71    5.70
   2  17   3   11.48    5.02
  -2  17  -3   13.81    3.49
  -2  17  -3   11.77    3.20
  -2  17   3    6.01    2.15
   2  17  -3   10.34    3.89
   2  17  -3   14.76    1.54
  -2  17   3   10.69    2.49
   3   0   3    0.10    0.41
   3   0  -3    0.06    0.63
  -3   0   3   -0.02    0.22
  -3   0   3    0.09    0.62
   3   0  -3    0.13    0.40
  -3   0  -3    0.37    0.51
   3  -1  -3   23.86    1.60
  -3  -1   3   24.80    1.61
  -3   1  -3   24.95    1.36
  -3  -1   3   25.62    1.19
   3  -1  -3   24.24    0.57
   3   1   3   25.36    1.16
  -3  -1  -3   22.06    1.40
   3  -1   3   25.78    1.18
   3   1  -3   22.30    1.54
  -3   1   3   25.21    0.90
  -3   1   3   23.76    1.58
   3   1  -3   23.27    0.95
  -3   2  -3   64.54    2.34
   3   2   3   58.72    2.10
  -3  -2   3   68.21    2.80
  -3  -2   3   64.67    2.38
   3  -2  -3   67.20    1.39
   3  -2  -3   64.26    2.68
  -3   2   3   64.48    1.38
  -3  -2  -3   59.24    2.48
   3  -2   3   65.20    2.02
   3  -2   3   66.76    2.24
  -3   2   3   63.35    2.64
   3   2  -3   67.32    2.90
   3   2  -3   62.64    2.71
   3   3   3    6.19    0.81
  -3   3  -3    6.78    0.88
  -3  -3   3    7.29    1.07
  -3  -3   3    6.97    0.73
   3  -3  -3    6.74    1.63
  -3   3   3    6.97    1.03
  -3   3   3    5.44    0.56
   3   3  -3    7.01    0.86
   3   3  -3    6.68    1.68
   3  -3   3    6.61    0.59
   3   4   3    4.95    0.88
  -3   4  -3    4.47    0.91
  -3  -4   3    5.10    0.76
  -3  -4  -3    5.40    0.95
   3  -4   3    6.09    0.50
  -3   4   3    5.78    0.34
   3   4  -3    5.69    1.07
   3   4  -3    4.77    0.94
  -3   4   3    6.30    0.58
  -3   4   3    4.38    1.66
   3   5   3  188.77    6.39
  -3   5  -3  189.66    6.54
  -3  -5   3  193.98    6.28
   3  -5   3  193.53    5.37
  -3   5   3  194.13    4.84
  -3  -5  -3  191.07    6.31
  -3   5   3  190.72    6.49
   3   5  -3  193.09    6.57
   3   5  -3  189.04    6.91
  -3   5   3  187.95    4.70
   3   6   3   30.31    3.11
  -3   6  -3   30.97    2.02
  -3  -6   3   31.32    1.80
  -3  -6  -3   29.21    1.76
   3  -6   3   30.27    0.86
  -3   6   3   29.03    1.04
   3   6  -3   30.50    2.07
  -3   6   3   29.46    1.05
   3   6  -3   31.09    2.11
  -3   6   3   28.51    2.82
   3   7   3   25.14    3.43
  -3   7  -3   25.62    3.24
  -3   7  -3   25.24    2.04
  -3  -7   3   28.51    1.88
  -3  -7  -3   26.70    2.68
  -3   7   3   27.29    1.13
   3   7  -3   24.98    1.95
   3   7  -3   22.11    3.29
  -3   7   3   26.11    1.14
  -3   7   3   23.38    1.78
   3   8   3   21.78    2.21
  -3   8  -3   17.08    1.92
  -3   8  -3   19.49    2.00
  -3  -8   3   17.34    1.80
   3   8  -3   18.58    1.78
  -3  -8  -3   17.98    2.52
  -3   8   3   19.79    1.10
   3   8  -3   21.48    2.07
  -3   8   3   20.38    1.62
  -3   8   3   19.57    1.70
   3   9   3   40.18    3.15
  -3   9  -3   34.36    2.84
  -3   9  -3   36.48    2.74
  -3  -9   3   38.23    2.65
  -3   9   3   37.81    1.72
  -3  -9  -3   38.32    3.44
   3   9  -3   36.86    2.43
  -3   9   3   37.82    1.78
   3   9  -3   34.73    3.05
  -3   9   3   37.48    3.39
   3  10   3   23.02    2.74
  -3  10  -3   22.63    2.40
  -3  10  -3   27.59    2.54
  -3 -10   3   24.44    3.65
  -3 -10  -3   24.83    2.07
  -3  10   3   24.79    2.28
   3  10  -3   22.30    3.03
  -3  10   3   22.31    2.35
   3  10  -3   27.86    2.78
  -3  10   3   27.24    1.88
  -3  11  -3   55.09    5.82
  -3 -11   3   54.42    3.83
   3  11   3   66.02    6.17
  -3  11  -3   56.48    5.77
  -3 -11  -3   54.00    3.20
  -3  11   3   59.34    2.92
  -3  11   3   55.85    2.65
   3  11  -3   61.15    4.45
   3  11  -3   60.82    4.30
  -3  11   3   58.09    2.63
   3  12   3    1.85    1.30
  -3  12  -3   -0.44    1.97
  -3  12  -3   -1.02    1.21
  -3 -12   3   -0.78    1.16
  -3  12   3    0.04    0.76
  -3 -12  -3    1.63    0.95
  -3  12   3    0.35    1.20
  -3  12   3   -0.03    0.72
   3  12  -3    0.08    1.35
   3  12  -3    0.02    1.40
   3  13   3   16.45    2.55
  -3  13  -3   10.14    2.37
  -3 -13   3   11.64    2.32
  -3  13  -3   10.42    2.43
  -3 -13  -3   11.96    2.95
  -3  13   3   11.26    1.46
  -3  13   3   11.68    1.50
   3  13  -3   13.31    4.57
   3  13  -3    9.97    2.54
  -3  13   3   11.54    1.57
   3  14   3   13.33    2.76
  -3  14  -3   13.51    2.57
  -3  14  -3   12.37    4.10
  -3 -14   3   11.36    2.44
  -3 -14  -3   11.85    2.01
  -3  14   3   12.49    1.68
  -3  14   3   13.46    1.80
  -3  14   3   13.57    1.55
   3  14  -3   12.75    3.34
   3  14  -3    6.01    2.50
  -3  15  -3    4.46    2.19
  -3  15  -3    3.54    3.44
   3  15   3    4.03    2.16
  -3 -15   3    4.06    1.98
  -3 -15  -3    2.96    1.62
  -3  15   3    3.17    1.54
  -3  15   3    2.67    1.37
  -3  15   3    6.13    1.87
   3  15  -3    4.12    1.24
   3  15  -3    4.74    2.76
   3  16   3    1.00    1.71
  -3  16  -3   -1.31    1.70
  -3  16  -3    0.19    2.62
  -3 -16  -3    1.90    1.27
  -3  16   3   -0.77    1.19
  -3  16   3    1.06    1.65
   3  16  -3   -0.69    2.16
   3  16  -3   -0.03    0.90
  -4   0  -3   -0.02    0.62
   4   0   3   -0.18    0.49
  -4   0   3   -0.41    0.64
   4   0  -3   -0.06    0.52
  -4   0   3    0.14    0.33
   4   0  -3    0.05    0.63
   4   1   3    9.14    1.50
   4  -1  -3    9.97    0.51
   4  -1  -3    9.95    1.19
  -4  -1   3   10.45    0.72
  -4  -1   3    9.45    1.27
  -4   1  -3    8.42    1.12
  -4  -1  -3    8.79    1.95
   4  -1   3    8.55    0.95
  -4   1   3    9.69    1.93
  -4   1   3    8.68    0.66
   4   1  -3    9.36    1.23
   4   1  -3    8.57    0.76
  -4   2  -3  105.44    3.78
   4  -2  -3  102.66    2.32
   4  -2  -3  101.56    3.90
  -4  -2   3  108.11    3.18
  -4  -2   3  105.43    4.11
   4   2   3   94.49    3.36
  -4  -2  -3   96.05    5.42
   4  -2   3  106.53    3.54
  -4   2   3   94.29    2.52
  -4   2   3  105.75    3.92
   4   2  -3   94.17    5.27
   4   2  -3  101.09    3.23
   4   3   3  172.08    5.89
   4  -3  -3  175.95    6.19
   4  -3  -3  185.02    4.37
  -4  -3   3  190.16    5.70
  -4   3  -3  187.71    6.27
  -4  -3  -3  176.01    6.51
   4  -3   3  186.33    4.93
   4  -3   3  163.55    6.97
  -4   3   3  179.75    6.13
  -4   3   3  169.86    4.49
   4   3  -3  186.13    6.72
   4   3  -3  178.09    5.84
   4   4   3   35.39    2.02
  -4   4  -3   40.21    2.11
  -4  -4   3   38.44    1.78
   4  -4  -3   37.43    3.06
   4  -4   3   37.39    1.15
  -4  -4  -3   37.41    2.28
  -4   4   3   36.59    1.21
  -4   4   3   36.09    2.02
   4   4  -3   36.95    2.09
   4   4  -3   35.66    2.40
   4   5   3  120.84    6.37
  -4   5  -3  124.08    4.81
  -4  -5   3  121.93    4.41
  -4  -5  -3  123.29    6.57
   4  -5   3  124.77    2.94
  -4   5   3  122.44    3.28
  -4   5   3  119.63    4.45
   4   5  -3  128.59    5.22
   4   5  -3  116.29    4.71
   4   6   3   50.62    4.29
  -4   6  -3   41.85    2.53
  -4  -6   3   47.68    3.50
   4  -6   3   44.19    1.27
  -4  -6  -3   46.08    2.61
  -4   6   3   45.62    2.11
  -4   6   3   47.17    1.53
  -4   6   3   43.11    2.34
   4   6  -3   42.48    2.73
   4   7   3   59.83    3.55
  -4   7  -3   62.76    3.49
  -4  -7   3   60.94    3.11
  -4   7   3   61.52    2.08
  -4  -7  -3   63.01    3.15
  -4   7   3   60.87    2.04
  -4   7   3   62.77    2.85
   4   7  -3   59.77    3.31
   4   7  -3   61.89    3.55
  -4   8  -3   29.82    2.41
  -4   8  -3   26.96    2.54
  -4  -8   3   29.32    3.47
   4   8   3   26.36    2.71
  -4  -8  -3   28.85    2.25
  -4   8   3   28.59    1.41
  -4   8   3   28.77    1.40
  -4   8   3   31.57    1.96
   4   8  -3   23.93    3.55
   4   8  -3   28.01    2.81
   4   9   3   -0.07    1.14
  -4   9  -3   -1.17    0.98
  -4   9  -3    0.30    0.94
  -4  -9   3   -0.24    0.89
  -4  -9  -3   -0.22    0.83
  -4   9   3    0.19    0.83
  -4   9   3    1.02    0.66
  -4   9   3    0.17    0.52
   4   9  -3   -0.58    0.90
   4   9  -3   -1.79    1.15
  -4  10  -3    5.79    1.66
  -4  10  -3    5.67    1.74
  -4 -10   3    5.11    2.50
   4  10   3    8.79    1.96
  -4 -10  -3    6.76    1.42
  -4  10   3    5.26    0.98
  -4  10   3    8.42    0.97
  -4  10   3    6.57    1.13
   4  10  -3    6.98    1.51
   4  10  -3    5.03    3.25
   4  11   3   25.45    5.01
  -4  11  -3   24.97    4.40
  -4 -11   3   26.35    2.75
  -4  11  -3   29.41    2.88
  -4 -11  -3   26.73    2.41
  -4  11   3   28.49    1.79
  -4  11   3   25.88    1.76
  -4  11   3   24.76    1.86
   4  11  -3   26.78    2.42
   4  11  -3   25.77    5.25
   4  12   3    2.35    1.76
  -4  12  -3    3.37    1.58
  -4  12  -3    3.31    2.58
  -4 -12   3    0.89    1.55
  -4 -12  -3    3.87    1.31
  -4  12   3    1.65    0.95
  -4  12   3    2.31    0.95
  -4  12   3    2.40    0.93
   4  12  -3   -0.32    3.17
   4  12  -3    1.16    1.21
   4  13   3    7.31    2.20
  -4  13  -3    8.82    2.13
  -4  13  -3    8.97    2.12
  -4 -13   3    5.60    2.05
  -4 -13  -3    7.49    2.64
  -4  13   3    6.00    2.04
  -4  13   3    5.26    1.19
   4  13  -3    7.47    1.54
   4  13  -3    7.59    4.35
  -4  13   3    4.96    1.32
   4  14   3    7.84    2.35
  -4  14  -3    5.69    2.20
  -4  14  -3    5.99    3.45
  -4 -14   3    6.82    2.14
  -4 -14  -3    4.20    1.73
  -4  14   3    4.42    2.16
  -4  14   3    4.19    1.38
  -4  14   3    5.80    1.17
   4  14  -3    5.74    1.51
   4  14  -3    5.11    4.59
   4  15   3   -1.53    1.77
  -4  15  -3    0.94    1.64
  -4  15  -3   -0.45    1.69
  -4 -15   3   -0.13    1.64
  -4 -15  -3    1.04    1.31
  -4  15   3    1.76    1.11
  -4  15   3   -0.01    1.65
  -4  15   3   -0.11    0.83
   4  15  -3    0.96    1.09
   4  15  -3    0.98    2.19
   4  16   3   14.97    3.41
  -4  16  -3   11.53    5.00
  -4  16  -3   14.01    5.02
  -4 -16   3   11.27    2.93
  -4 -16  -3   11.71    2.42
  -4  16   3   16.90    2.14
  -4  16   3    8.88    3.13
   4  16  -3   14.67    4.26
   4  16  -3    3.59    3.00
   5   0   3    0.39    0.71
   5   0  -3    0.77    0.81
   5   0  -3    1.23    1.42
  -5   0   3    0.70    0.57
  -5   0   3    8.00    1.44
  -5   0  -3    0.22    0.93
   5   1   3    2.13    0.84
  -5  -1   3    1.63    0.71
   5  -1  -3    3.65    1.56
   5  -1  -3    2.97    0.48
  -5   1  -3    2.38    1.04
  -5  -1   3    3.46    1.03
  -5  -1  -3    2.60    1.13
   5  -1   3    2.11    0.86
   5   1  -3    2.48    1.03
  -5   1   3    2.96    0.99
  -5   1   3    1.94    0.65
   5   1  -3    2.92    0.67
  -5   2  -3    3.51    1.11
   5  -2  -3    4.57    0.76
   5  -2  -3    5.03    1.64
   5   2   3    3.50    0.96
  -5  -2   3    4.15    1.30
  -5  -2  -3    2.38    1.27
   5  -2   3    4.79    1.53
   5   2  -3    4.66    1.19
  -5   2   3    3.77    1.00
   5   2  -3    4.27    0.88
  -5   2   3    3.82    0.68
  -5   3  -3   44.88    2.52
   5   3   3   42.01    2.34
  -5  -3   3   42.69    2.05
   5  -3  -3   44.49    1.35
   5  -3  -3   39.76    3.51
  -5  -3  -3   42.20    2.95
   5  -3   3   42.78    2.34
  -5   3   3   40.33    2.34
   5   3  -3   46.41    2.75
   5   3  -3   46.51    2.29
  -5   3   3   46.65    2.41
   5   4   3    0.09    1.34
  -5   4  -3    0.33    0.82
   5  -4  -3    0.32    0.35
  -5  -4   3    0.76    0.68
   5  -4  -3    0.70    1.20
  -5  -4  -3   -0.22    1.61
   5  -4   3    0.37    0.33
  -5   4   3    0.47    0.77
   5   4  -3   -0.10    0.88
   5   4  -3    0.58    0.97
  -5   4   3    0.10    0.77
   5  -4   3    0.17    0.77
   5   5   3    2.97    1.17
  -5   5  -3    2.41    1.10
   5  -5  -3    2.16    0.95
  -5  -5   3    1.41    1.55
  -5  -5  -3    2.00    1.26
   5  -5   3    2.10    0.55
  -5   5   3    2.16    0.94
   5   5  -3    2.36    1.23
  -5   5   3    3.13    0.61
   5   5  -3    2.64    1.22
  -5   6  -3    1.71    1.58
   5   6   3    0.27    1.07
  -5  -6   3   -0.03    0.85
   5  -6   3    0.82    0.30
  -5  -6  -3   -0.14    1.07
  -5   6   3    1.05    0.77
  -5   6   3    0.17    0.50
   5   6  -3   -0.17    1.03
   5   6  -3    0.38    1.11
   5   7   3    0.58    1.70
  -5   7  -3   -0.69    0.91
  -5  -7   3    0.99    0.84
  -5  -7  -3    0.62    0.94
  -5   7   3    0.23    0.50
  -5   7   3    0.14    0.70
   5   7  -3    1.33    1.56
   5   7  -3   -0.54    1.88
  -5   7   3   -0.36    0.47
  -5   8  -3    0.97    1.69
  -5  -8   3    0.14    1.44
   5   8   3   -0.62    1.09
  -5  -8  -3   -0.64    1.47
  -5   8   3   -0.34    0.54
  -5   8   3    0.06    0.68
   5   8  -3    0.96    1.03
   5   8  -3    1.10    1.21
  -5   8   3    0.16    0.51
   5   9   3    1.81    1.22
  -5   9  -3    0.54    1.12
  -5  -9   3    0.78    0.96
  -5  -9  -3   -0.51    1.54
  -5   9   3   -0.38    0.57
   5   9  -3   -0.23    1.32
   5   9  -3    0.73    1.04
  -5   9   3    0.01    0.59
  -5   9   3    0.23    0.70
  -5  10  -3    5.95    1.68
  -5  10  -3    3.77    1.51
  -5 -10   3    3.57    1.47
   5  10   3    5.24    1.72
  -5 -10  -3    2.54    1.34
  -5  10   3    3.30    0.92
  -5  10   3    4.91    1.54
   5  10  -3    3.40    1.94
   5  10  -3    4.05    1.47
  -5  10   3    2.19    0.86
   5  11   3   44.37    5.88
  -5  11  -3   36.35    3.38
  -5  11  -3   37.60    3.58
  -5 -11   3   38.94    3.27
  -5 -11  -3   35.51    2.98
  -5  11   3   34.59    3.11
  -5  11   3   39.52    2.21
   5  11  -3   37.91    4.32
   5  11  -3   37.82    3.09
  -5  11   3   40.84    3.17
  -5  12  -3    4.55    3.06
   5  12   3    3.39    2.04
  -5  12  -3    6.17    2.93
  -5 -12   3    3.35    1.80
  -5 -12  -3    5.16    1.57
  -5  12   3    3.94    1.13
  -5  12   3    3.93    1.03
   5  12  -3    5.20    3.99
   5  12  -3    5.31    1.57
  -5  12   3    4.25    1.13
   5  13   3   12.66    2.72
  -5  13  -3    9.95    2.60
  -5  13  -3   10.18    2.38
  -5 -13   3    8.41    2.38
  -5 -13  -3    8.45    2.02
  -5  13   3   10.94    1.49
  -5  13   3   10.24    1.30
  -5  13   3    6.93    1.50
   5  13  -3    7.82    5.12
   5  13  -3   10.77    1.96
   5  14   3    2.53    2.02
  -5  14  -3    1.26    1.72
  -5  14  -3    0.37    1.78
  -5 -14   3   -0.20    2.72
  -5 -14  -3    1.29    1.47
  -5  14   3    0.30    1.73
  -5  14   3    1.52    0.89
   5  14  -3    3.61    3.83
   5  14  -3    1.19    1.33
  -5  14   3    0.96    1.09
   5  15   3    2.32    2.24
  -5  15  -3    1.48    1.98
  -5  15  -3    1.98    2.00
  -5 -15   3    1.98    1.95
  -5 -15  -3    1.56    1.54
   5  15  -3    1.05    2.66
   5  15  -3    1.84    1.41
  -5  15   3    1.54    1.25
  -5  15   3    0.91    1.23
   5  16   3    9.28    3.27
  -5  16  -3    6.77    2.82
  -5  16  -3    7.31    2.88
  -5 -16   3   10.42    4.43
  -5 -16  -3    7.91    2.20
  -5  16   3    7.39    1.80
   5  16  -3    5.45    2.00
   5  16  -3    9.22    4.02
  -5  16   3    6.94    2.88
   6   0   3    0.93    0.77
  -6   0   3    0.80    0.70
   6   0  -3   -0.06    0.55
   6   0  -3    0.24    0.90
  -6   0  -3   -0.43    1.06
   6   1   3   30.34    3.05
  -6   1  -3   30.33    2.50
   6  -1  -3   31.46    2.23
  -6  -1   3   29.51    1.89
   6  -1  -3   29.59    1.38
   6  -1   3   29.60    2.00
  -6   1   3   31.24    2.16
   6   1  -3   27.88    1.68
  -6   1   3   31.17    1.84
   6   1  -3   28.62    2.42
  -6  -1  -3   26.76    2.67
   6   2   3    7.34    1.31
  -6   2  -3    8.63    1.52
   6  -2  -3    6.91    0.75
   6  -2  -3    6.58    1.32
  -6  -2   3    8.21    1.91
  -6  -2  -3    7.27    1.81
   6  -2   3    6.33    1.25
   6   2  -3    8.77    1.12
  -6   2   3   10.81    1.34
   6   2  -3    9.38    1.55
  -6   2   3    6.97    1.06
   6   3   3   13.52    1.64
  -6   3  -3   14.22    1.89
   6  -3  -3   13.17    1.55
  -6  -3   3   11.58    1.44
   6  -3  -3   15.11    0.91
  -6  -3  -3   16.65    2.23
   6  -3   3   13.68    1.55
  -6   3   3   13.81    1.57
   6   3  -3   14.14    1.58
   6   3  -3   13.16    1.98
  -6   3   3   12.92    1.23
   6   4   3   52.72    3.13
  -6   4  -3   55.76    3.24
   6  -4  -3   50.11    2.74
   6  -4  -3   51.06    1.84
  -6  -4   3   52.13    2.73
  -6  -4  -3   44.45    3.61
   6  -4   3   58.89    2.95
  -6   4   3   50.98    2.62
   6   4  -3   46.34    5.09
  -6   4   3   51.00    2.21
   6   4  -3   50.95    3.06
   6   5   3   16.25    2.04
  -6   5  -3   17.25    1.99
  -6  -5   3   17.55    2.70
   6  -5  -3   14.27    1.61
   6  -5   3   13.71    0.97
  -6  -5  -3   18.11    2.41
   6  -5   3   18.53    1.83
   6   5  -3   16.88    2.11
   6   5  -3   17.31    2.21
  -6   5   3   17.57    1.56
  -6   5   3   18.74    1.31
   6   6   3   20.34    2.28
  -6   6  -3   14.81    2.18
  -6  -6   3   16.97    1.95
   6  -6  -3   16.66    1.65
  -6  -6  -3   17.38    3.84
   6  -6   3   18.09    0.68
   6   6  -3    5.41    4.02
  -6   6   3   17.56    2.08
  -6   6   3   19.05    1.68
   6   6  -3   22.34    2.27
   6   7   3   19.86    4.11
  -6   7  -3   25.73    2.46
  -6  -7   3   21.62    2.19
  -6   7   3   18.26    2.21
   6   7  -3   22.62    2.68
   6   7  -3   24.30    2.85
  -6   7   3   22.52    1.77
  -6  -7  -3   21.60    2.53
   6   8   3    5.70    1.79
  -6   8  -3    6.52    2.66
  -6  -8   3    6.25    1.49
  -6  -8  -3    6.87    1.58
  -6   8   3    4.67    1.70
   6   8  -3    6.62    3.21
  -6   8   3    4.12    1.48
   6   8  -3    6.37    1.72
  -6   8   3    4.60    0.88
   6   9   3   18.94    2.76
  -6   9  -3   20.00    2.65
  -6  -9   3   20.42    2.31
  -6  -9  -3   18.64    2.30
  -6   9   3   18.79    1.41
  -6   9   3   21.15    1.50
   6   9  -3   20.06    3.02
  -6   9   3   18.67    1.58
   6   9  -3   18.60    2.50
   6  10   3    4.26    1.70
  -6  10  -3    3.50    1.67
  -6 -10   3    3.67    1.42
  -6 -10  -3    2.90    2.22
  -6  10   3    2.01    0.85
   6  10  -3    1.66    1.52
  -6  10   3    1.11    0.90
   6  10  -3    3.77    1.94
  -6  10   3    1.96    0.92
   6  11   3   39.32    5.89
  -6  11  -3   41.57    3.92
  -6 -11   3   32.54    5.34
  -6  11  -3   41.09    3.52
  -6  11   3   39.43    2.44
   6  11  -3   42.60    4.68
   6  11  -3   37.93    3.44
  -6  11   3   40.61    3.32
  -6  11   3   38.27    2.24
  -6 -11  -3   37.92    4.95
   6  12   3  100.50    6.51
  -6  12  -3   97.23    6.70
  -6  12  -3   89.89    6.00
  -6 -12   3   91.36    5.94
  -6 -12  -3   95.92    5.66
  -6  12   3   96.59    4.04
  -6  12   3   98.06    4.29
   6  12  -3   98.65    5.82
   6  12  -3  108.43   12.00
  -6  12   3  101.03    6.04
   6  13   3   -0.66    1.63
  -6  13  -3    1.89    2.36
  -6  13  -3   -1.16    1.59
  -6 -13   3   -0.06    2.33
  -6 -13  -3    0.24    1.28
  -6  13   3    0.76    0.88
  -6  13   3   -0.10    0.92
   6  13  -3   -0.55    1.32
   6  13  -3    0.27    3.36
  -6  13   3   -1.33    0.74
   6  14   3    2.34    2.19
  -6  14  -3    0.10    1.93
  -6  14  -3    2.08    2.11
  -6 -14   3    1.26    1.86
  -6 -14  -3    0.14    1.66
  -6  14   3    1.55    0.90
   6  14  -3    2.49    1.56
  -6  14   3    3.58    1.19
   6  14  -3    4.14    4.28
  -6  14   3    2.55    1.23
   6  15   3    2.70    2.47
  -6  15  -3    2.89    2.24
  -6  15  -3    2.20    2.14
  -6 -15   3    5.01    2.09
  -6 -15  -3    2.33    1.75
  -6  15   3    0.75    0.95
  -6  15   3    1.79    1.35
  -6  15   3    2.88    1.33
   6  15  -3    2.84    1.71
   6  15  -3    1.71    4.88
  -7   0  -3    0.39    1.13
   7   0   3    0.49    0.80
   7   0  -3   -0.25    0.58
  -7   0   3   -0.98    1.30
   7   0  -3   -0.25    0.93
   7   1   3    0.49    1.63
   7  -1  -3    2.24    1.81
  -7  -1   3    1.84    1.00
   7  -1  -3    2.11    0.70
  -7   1  -3    1.00    1.41
  -7  -1  -3    1.78    1.53
   7  -1   3    1.61    1.04
   7   1  -3    2.00    0.84
  -7   1   3    0.32    1.02
   7   1  -3    1.39    1.24
   7   2   3   24.26    3.36
  -7   2  -3   24.26    2.63
   7  -2  -3   21.59    2.09
  -7  -2   3   22.67    1.99
   7  -2  -3   23.03    1.35
  -7  -2  -3   24.13    4.77
   7  -2   3   22.87    2.09
  -7   2   3   21.50    1.81
   7   2  -3   26.56    2.52
   7   2  -3   22.68    1.73
   7   3   3   54.06    4.84
  -7   3  -3   59.69    3.77
   7  -3  -3   51.20    2.06
  -7  -3   3   51.53    3.01
   7  -3  -3   47.36    2.93
  -7  -3  -3   53.80    4.29
   7  -3   3   53.51    3.14
  -7   3   3   51.47    3.92
  -7   3   3   53.05    3.01
   7   3  -3   54.99    4.42
   7   3  -3   55.00    3.81
   7   4   3    0.99    2.21
  -7   4  -3    4.90    1.56
   7  -4  -3    3.19    1.13
  -7  -4   3    4.29    1.22
   7  -4  -3    1.46    1.16
  -7  -4  -3    2.25    1.80
   7  -4   3    3.79    1.30
  -7   4   3    2.37    1.85
   7   4  -3    3.86    1.56
  -7   4   3    3.17    1.03
   7   4  -3    5.17    1.34
   7   5   3   82.16    4.71
  -7  -5   3   83.51    4.21
   7  -5  -3   80.55    3.83
   7  -5  -3   85.88    3.04
  -7   5  -3   89.30    4.94
  -7  -5  -3   75.54    5.44
   7  -5   3   88.71    4.46
  -7   5   3   85.70    3.56
  -7   5   3   84.20    3.82
   7   5  -3   81.38    5.05
   7   5  -3   76.33    6.65
  -7   6  -3   44.42    3.67
   7  -6  -3   43.99    2.59
  -7  -6   3   48.00    4.66
   7   6   3   49.38    3.57
  -7  -6  -3   41.03    3.91
   7  -6   3   48.20    1.09
   7   6  -3   47.91    3.67
  -7   6   3   48.22    2.54
  -7   6   3   50.34    2.62
   7   6  -3   44.40    3.50
   7   7   3    1.02    1.23
  -7  -7   3   -0.27    1.02
  -7   7  -3    1.82    1.18
  -7  -7  -3    0.21    1.24
  -7   7   3   -0.10    0.72
   7   7  -3    1.06    1.33
  -7   7   3   -0.02    0.72
   7   7  -3    0.62    1.27
   7   8   3   -0.63    1.91
  -7   8  -3    1.71    1.88
  -7  -8   3    0.12    0.98
  -7  -8  -3   -0.63    1.14
  -7   8   3    0.00    0.68
  -7   8   3   -0.79    0.67
   7   8  -3    2.88    1.30
   7   8  -3   -0.85    1.16
   7   9   3   -0.19    1.32
  -7   9  -3    0.11    1.33
  -7  -9   3   -0.40    1.11
  -7  -9  -3   -0.91    1.15
  -7   9   3    0.60    0.72
  -7   9   3    1.08    0.68
  -7   9   3   -0.89    0.66
   7   9  -3    1.20    1.25
   7   9  -3    1.02    1.43
   7  10   3    5.65    2.09
  -7  10  -3    8.04    2.23
  -7 -10   3    6.15    1.88
  -7 -10  -3    8.29    1.91
  -7  10   3    5.53    1.91
  -7  10   3    5.22    1.14
   7  10  -3    5.73    2.02
   7  10  -3    6.04    2.47
  -7  10   3    5.75    1.72
  -7  11  -3    5.34    2.05
   7  11   3    9.18    2.31
  -7 -11   3    8.30    2.02
  -7 -11  -3    5.23    1.94
  -7  11   3    6.72    1.32
   7  11  -3    5.54    2.10
  -7  11   3    5.33    1.22
  -7  11   3    5.45    1.76
   7  11  -3    9.96    2.78
   7  12   3    1.03    1.61
  -7  12  -3    0.75    1.58
  -7  12  -3   -0.23    1.45
  -7 -12   3   -1.13    1.40
  -7 -12  -3    0.85    1.35
  -7  12   3    0.26    1.37
  -7  12   3    1.45    1.46
   7  12  -3   -0.40    1.38
   7  12  -3    0.47    1.99
  -7  12   3    0.35    1.17
   7  13   3    8.13    2.76
  -7  13  -3    8.56    2.43
  -7  13  -3    6.22    2.66
  -7 -13   3    7.25    2.32
  -7 -13  -3    7.51    2.20
  -7  13   3    6.61    1.57
  -7  13   3    5.34    1.45
   7  13  -3    6.99    2.22
   7  13  -3    3.92    5.41
  -7  13   3    7.42    1.84
   7  14   3    1.41    3.56
  -7  14  -3    0.51    1.78
  -7  14  -3    1.76    1.98
  -7 -14   3   -1.61    1.80
  -7 -14  -3    1.06    1.64
   7  14  -3    1.79    1.66
  -7  14   3    1.75    1.28
   7  14  -3    2.43    4.24
  -7  14   3    0.55    1.11
  -7  14   3    1.01    1.21
  -8   0  -3    0.61    2.18
   8   0   3    0.26    0.92
   8   0  -3    0.53    1.65
   8   0  -3   -1.25    0.69
  -8   0   3    1.34    0.93
   8   1   3    5.10    1.44
  -8   1  -3    2.95    3.24
   8  -1  -3    5.37    0.95
   8  -1  -3    3.71    1.47
  -8  -1   3    6.25    2.34
  -8  -1  -3    6.22    2.15
  -8   1   3    5.47    1.42
   8   1  -3    4.04    1.64
   8   1  -3    4.06    1.09
   8  -1   3    3.33    2.28
   8   2   3    4.45    1.45
  -8   2  -3    4.65    1.93
   8  -2  -3    3.87    0.91
   8  -2  -3    4.40    1.37
  -8  -2  -3    2.35    2.11
   8  -2   3    3.64    2.27
  -8   2   3    4.48    1.28
   8   2  -3    3.60    1.90
   8   2  -3    5.69    1.67
   8   3   3    2.40    1.38
  -8   3  -3    3.73    1.71
   8  -3  -3    1.28    1.15
   8  -3  -3    3.72    1.28
  -8  -3   3    3.75    2.09
  -8  -3  -3    1.55    1.97
  -8   3   3    2.61    1.19
   8   3  -3    2.73    1.90
   8   3  -3    2.64    1.65
   8  -3   3    3.48    2.10
   8   4   3   49.56    3.41
  -8   4  -3   47.10    3.95
   8  -4  -3   41.34    2.78
   8  -4  -3   45.59    2.15
  -8  -4   3   45.82    3.18
  -8  -4  -3   40.83    4.25
   8  -4   3   44.17    4.72
  -8   4   3   48.61    2.83
   8   4  -3   48.24    3.73
   8   4  -3   49.35    4.60
   8   5   3   35.52    3.20
  -8   5  -3   36.29    3.55
   8  -5  -3   33.84    2.33
   8  -5  -3   36.92    2.73
  -8  -5   3   36.56    2.81
  -8  -5  -3   34.94    3.66
   8  -5   3   37.33    2.93
  -8   5   3   38.00    2.42
  -8   5   3   34.58    3.55
   8   5  -3   34.49    3.44
   8   5  -3   34.51    2.90
   8   6   3    6.97    3.39
  -8   6  -3   12.07    3.64
   8  -6  -3   10.61    1.45
  -8  -6   3   13.38    1.86
  -8  -6  -3    8.71    2.36
   8  -6   3   11.08    0.50
   8  -6   3   13.37    2.01
  -8   6   3   10.78    1.50
  -8   6   3   10.59    2.30
   8   6  -3   12.99    2.04
   8   6  -3   10.33    2.29
  -8   7  -3    1.41    1.44
   8   7   3    0.79    1.38
   8  -7  -3    0.45    0.86
  -8  -7   3    0.93    1.22
  -8  -7  -3    1.19    1.48
  -8   7   3    0.67    0.86
  -8   7   3    1.02    0.93
   8   7  -3    1.79    1.50
   8   7  -3    0.29    1.39
   8   8   3   -1.32    1.30
  -8   8  -3   -0.32    2.01
  -8  -8   3   -0.61    1.76
  -8  -8  -3    1.40    1.26
  -8   8   3   -1.07    0.78
  -8   8   3   -0.05    1.16
   8   8  -3    0.10    1.34
   8   8  -3    2.33    1.30
   8   9   3    3.63    1.71
  -8   9  -3    3.35    1.71
  -8  -9   3    1.81    1.48
  -8  -9  -3    0.77    1.62
  -8   9   3    0.82    1.03
  -8   9   3    2.33    0.92
   8   9  -3    2.98    1.88
   8   9  -3    0.20    1.74
   8  10   3   -0.39    1.42
  -8  10  -3    1.63    1.53
  -8 -10   3    0.50    1.26
  -8 -10  -3    0.23    2.20
  -8  10   3    0.66    0.77
  -8  10   3    0.35    1.44
  -8  10   3   -0.12    0.72
   8  10  -3    0.21    1.45
   8  10  -3   -1.39    1.68
   8  11   3   -2.39    1.51
  -8  11  -3    1.92    1.58
  -8 -11   3    0.75    1.36
  -8  11   3   -0.14    0.82
  -8  11   3   -0.99    0.69
  -8  11   3    0.39    0.93
   8  11  -3    1.50    1.46
   8  11  -3   -1.84    1.83
  -8 -11  -3    0.84    1.37
   8  12   3   18.68    3.47
  -8  12  -3   15.65    3.08
  -8  12  -3   21.22    3.63
  -8 -12   3   16.10    2.96
  -8 -12  -3   15.91    2.92
  -8  12   3   17.49    2.16
  -8  12   3   17.85    1.54
  -8  12   3   17.56    1.93
   8  12  -3   20.83    3.13
   8  12  -3   20.86    4.20
   8  13   3    5.28    3.79
  -8  13  -3    3.78    2.36
  -8 -13   3    4.84    1.98
  -8 -13  -3    1.73    1.92
  -8  13   3    2.33    1.93
  -8  13   3    2.69    2.09
  -8  13   3    1.68    0.94
   8  13  -3    0.78    2.01
   8  13  -3    3.24    4.55
   8  14   3    1.73    2.01
  -8  14  -3    1.64    1.62
  -8  14  -3    1.48    1.89
  -8 -14   3   -0.22    1.59
  -8 -14  -3    0.09    1.55
  -8  14   3    0.17    0.99
  -8  14   3    0.31    0.68
  -8  14   3   -2.03    1.09
   8  14  -3   -1.36    1.58
   8  14  -3    4.14    2.33
  -9   0  -3   -1.54    1.48
   9   0   3   -0.41    1.01
   9   0  -3    0.19    1.04
   9   0  -3   -0.21    0.71
  -9   0   3    0.65    0.96
  -9   1  -3   12.23    2.62
   9   1   3   12.17    1.87
   9  -1  -3   11.12    1.29
   9  -1  -3    8.23    1.85
  -9  -1   3   12.07    1.90
  -9  -1  -3   13.06    2.71
   9  -1   3    9.44    1.90
  -9   1   3   11.42    1.85
   9   1  -3   10.44    2.04
   9   1  -3   11.60    2.21
   9   2   3   -0.69    1.05
  -9   2  -3   -0.23    1.37
   9  -2  -3   -0.07    0.67
   9  -2  -3    0.78    0.94
  -9  -2   3   -0.48    0.99
  -9  -2  -3   -0.70    1.47
   9  -2   3    1.15    1.64
  -9   2   3    0.27    0.92
   9   2  -3   -0.37    0.83
   9   2  -3   -0.56    1.14
  -9   3  -3    3.73    1.96
   9   3   3    4.15    1.61
   9  -3  -3    5.78    2.05
   9  -3  -3    4.19    1.49
  -9  -3   3    4.06    1.45
  -9  -3  -3    3.89    2.18
   9  -3   3    4.42    1.53
  -9   3   3    2.94    1.37
   9   3  -3    4.95    1.30
   9   3  -3    4.63    1.85
  -9   4  -3    2.00    1.43
   9  -4  -3    0.75    0.65
   9  -4  -3    0.28    1.41
  -9  -4   3   -0.03    1.04
   9   4   3    1.48    1.86
  -9  -4  -3   -0.60    1.49
   9  -4   3    0.01    1.10
  -9   4   3   -0.08    0.95
   9   4  -3   -2.09    1.27
   9   4  -3    0.26    1.54
  -9   5  -3   44.64    4.06
   9   5   3   46.52    3.59
   9  -5  -3   42.62    2.73
   9  -5  -3   43.39    2.27
  -9  -5   3   41.04    3.25
  -9  -5  -3   37.17    4.24
   9  -5   3   38.95    3.45
  -9   5   3   41.50    2.87
   9   5  -3   46.53    3.98
   9   5  -3   40.26    3.16
   9   6   3  102.88    6.13
  -9   6  -3  102.38    6.52
   9  -6  -3   93.56    5.88
   9  -6  -3   96.07    4.03
  -9  -6   3   96.22    7.68
  -9  -6  -3   90.79    6.37
   9  -6   3   97.23    5.68
  -9   6   3   96.63    6.57
   9   6  -3   98.29    6.34
   9   6  -3   96.44    5.50
   9   7   3   -0.67    2.70
  -9   7  -3    1.66    1.80
   9  -7  -3    1.72    1.60
  -9  -7   3    1.51    1.47
  -9  -7  -3    2.33    1.75
  -9   7   3    2.09    1.85
   9   7  -3    2.66    2.93
   9   7  -3    2.28    1.57
  -9   8  -3    5.79    2.10
  -9  -8   3    4.54    1.77
   9   8   3    6.48    2.04
  -9  -8  -3    6.10    3.36
  -9   8   3    3.36    1.39
   9   8  -3    2.66    2.20
   9   8  -3    3.97    1.97
   9   9   3   -1.27    2.89
  -9   9  -3    4.25    2.05
  -9  -9   3    4.62    1.65
  -9  -9  -3    2.47    1.98
  -9   9   3    0.26    1.01
  -9   9   3    4.08    1.23
   9   9  -3    5.22    2.06
   9   9  -3    6.08    3.18
  -9  10  -3   10.96    4.40
  -9 -10   3    9.64    2.35
   9  10   3   12.24    2.54
  -9 -10  -3   10.71    2.58
  -9  10   3   12.36    1.76
  -9  10   3    7.02    1.34
   9  10  -3   10.34    2.85
   9  10  -3    9.00    2.71
   9  11   3   21.01    3.38
  -9  11  -3   18.98    3.62
  -9 -11   3   20.50    3.01
  -9 -11  -3   15.40    3.21
  -9  11   3   18.46    1.66
  -9  11   3   18.02    2.98
  -9  11   3   18.41    2.26
   9  11  -3   19.24    3.45
   9  11  -3   26.37    3.85
  -9  12  -3    1.71    2.17
  -9 -12   3    0.84    2.83
   9  12   3    2.71    3.31
  -9 -12  -3    0.99    1.86
  -9  12   3    0.65    0.87
  -9  12   3    2.75    1.29
  -9  12   3    0.61    1.10
   9  12  -3    1.43    1.89
   9  12  -3   -0.84    3.87
   9  13   3    3.37    2.41
  -9  13  -3    1.65    2.37
  -9  13  -3    1.22    2.09
  -9 -13   3    2.65    2.00
  -9 -13  -3   -2.53    3.17
  -9  13   3    0.59    0.87
  -9  13   3    2.78    1.23
  -9  13   3    1.63    2.21
   9  13  -3    2.69    2.10
   9  13  -3    4.49    2.85
  10   0  -3   -0.34    0.73
  10   0   3   -0.21    1.03
 -10   0   3   -2.44    1.61
  10   0  -3    1.47    1.06
 -10   0  -3    2.85    2.45
  10  -1  -3    1.65    0.96
  10   1   3    1.86    1.46
  10  -1  -3    1.30    1.32
 -10  -1   3    3.14    1.41
 -10   1  -3    1.50    2.07
  10   1  -3    2.88    1.51
 -10   1   3    4.13    2.24
 -10  -1  -3    2.36    2.04
  10  -1   3    1.73    1.40
  10   1  -3    0.93    1.03
  10   2   3   -0.63    1.32
 -10  -2   3    1.61    1.21
 -10   2  -3   -0.35    1.71
  10  -2  -3    0.20    1.29
  10  -2  -3    0.66    1.14
 -10  -2  -3   -0.23    1.78
  10  -2   3    0.86    1.99
 -10   2   3    0.49    1.93
  10   2  -3    1.17    0.97
  10   2  -3    1.08    1.43
  10   3   3   30.44    3.06
  10  -3  -3   30.51    2.61
  10  -3  -3   27.85    2.98
 -10  -3   3   28.40    2.90
 -10   3  -3   28.98    3.99
 -10  -3  -3   31.94    4.27
  10  -3   3   32.05    3.05
 -10   3   3   28.67    2.71
  10   3  -3   31.64    2.56
  10   3  -3   34.00    3.53
  10   4   3   43.28    3.50
 -10  -4   3   34.85    3.08
 -10   4  -3   20.84    4.47
  10  -4  -3   33.84    2.20
  10  -4  -3   34.02    2.68
  10   4  -3   41.00    3.77
 -10  -4  -3   31.98    4.34
  10  -4   3   31.80    3.47
 -10   4   3   40.59    3.04
  10   4  -3   36.24    2.90
  10   5   3    1.18    1.68
  10  -5  -3    2.39    1.16
  10  -5  -3    1.83    1.01
 -10  -5   3    4.36    2.40
 -10   5  -3    1.72    2.08
  10   5  -3    0.48    2.24
  10   5  -3    3.23    1.87
 -10  -5  -3    2.28    2.09
  10  -5   3    2.42    1.58
 -10   5   3    2.39    1.36
  10   6   3    2.59    1.77
 -10   6  -3    3.42    2.10
  10  -6  -3    2.67    1.16
  10  -6  -3    2.03    1.08
 -10  -6   3    4.63    1.61
  10   6  -3    2.26    1.58
 -10  -6  -3    1.53    2.08
  10  -6   3    2.54    1.66
  10  -6   3    2.14    0.78
 -10   6   3    4.44    1.43
  10   6  -3    6.19    1.97
  10   7   3    0.84    1.65
 -10   7  -3    0.20    1.88
  10  -7  -3    0.97    0.95
 -10  -7   3    2.15    1.45
 -10  -7  -3    3.60    2.96
  10  -7   3   -0.01    1.55
 -10   7   3    1.18    1.97
  10   7  -3    2.72    2.87
  10   7  -3    0.78    1.48
  10   8   3    2.72    1.79
 -10   8  -3    1.99    2.01
  10  -8  -3    1.00    0.99
 -10  -8   3    1.12    1.56
  10   8  -3    2.17    1.69
  10   8  -3    1.59    1.97
 -10  -8  -3    0.64    1.96
 -10   8   3    2.15    1.32
 -10  -9   3   17.66    2.99
  10   9   3   19.83    3.07
 -10   9  -3   20.46    3.68
  10   9  -3   18.83    3.38
 -10  -9  -3   15.05    3.47
 -10   9   3   20.18    2.43
  10   9  -3   21.30    3.64
 -10 -10   3    2.53    1.86
 -10  10  -3    3.02    2.26
  10  10   3    3.57    2.01
  10  10  -3    0.23    2.30
 -10 -10  -3    2.54    2.17
 -10  10   3    2.60    2.33
  10  10  -3    3.58    2.31
  10  11   3    4.18    4.03
 -10  11  -3    5.08    2.77
 -10 -11   3    3.64    3.64
  10  11  -3    7.08    2.70
  10  11  -3    4.81    2.94
 -10 -11  -3    5.26    2.55
 -10  11   3    5.42    1.73
 -10  11   3    5.23    1.48
 -10 -12   3    8.61    2.78
  10  12   3    5.99    3.08
 -10  12  -3   11.09    3.45
  10  12  -3    8.66    3.09
 -10 -12  -3    5.60    4.59
 -10  12   3    7.33    1.70
 -10  12   3   10.39    2.07
  10  12  -3    9.65    5.66
 -11   0   3   -1.72    2.07
  11   0  -3   -0.32    1.42
  11   0   3    0.41    1.29
 -11   0  -3   -1.14    1.96
  11   0  -3   -0.31    1.30
  11   1   3   19.21    4.00
 -11   1  -3   20.50    3.78
 -11  -1   3   15.72    2.59
  11  -1  -3   15.92    2.45
  11  -1  -3   19.02    1.81
  11   1  -3   19.16    2.74
 -11  -1  -3   16.35    3.75
  11  -1   3   17.45    2.56
 -11   1   3   21.16    2.56
  11   1  -3   14.42    1.93
  11   2   3    7.93    2.10
 -11   2  -3    8.41    2.87
  11  -2  -3    7.36    2.21
 -11  -2   3    9.63    2.03
  11  -2  -3    9.63    2.94
  11   2  -3    7.34    1.62
 -11   2   3    8.83    2.04
 -11  -2  -3    7.39    5.00
  11  -2   3    8.45    2.05
  11   2  -3    6.59    2.35
  11  -3  -3    2.09    1.35
  11   3   3    2.94    1.69
 -11   3  -3    5.26    2.27
  11  -3  -3    2.28    1.09
 -11  -3   3    2.96    1.49
  11   3  -3    3.06    1.31
 -11   3   3    0.99    1.52
 -11  -3  -3    3.59    2.48
  11  -3   3    0.07    1.64
  11   3  -3    0.76    1.86
 -11  -4   3    1.31    1.48
  11  -4  -3    1.74    1.21
  11   4   3    2.68    2.71
 -11   4  -3    3.91    2.16
  11  -4  -3    1.10    1.02
 -11  -4  -3    1.86    2.20
  11  -4   3    1.21    1.58
 -11   4   3    1.84    1.48
  11   4  -3    0.53    3.00
  11   4  -3    2.20    1.37
 -11  -5   3    1.85    1.47
  11  -5  -3    0.24    1.07
  11   5   3   -0.63    1.62
 -11   5  -3    1.77    3.24
  11  -5  -3    0.48    0.94
  11   5  -3    1.87    1.38
 -11  -5  -3    1.32    2.00
  11  -5   3    1.42    1.49
  11   5  -3    2.50    1.75
 -11   5   3   -1.36    2.16
  11  -6  -3   13.90    1.83
  11   6   3   14.75    2.80
 -11   6  -3   13.18    3.47
 -11  -6   3   14.51    2.56
  11  -6  -3   11.71    1.73
 -11  -6  -3   12.15    3.33
 -11   6   3   14.48    2.38
  11  -6   3   15.55    2.70
  11   6  -3   18.05    2.50
  11   6  -3   14.67    3.11
  11   7   3   -0.85    1.47
 -11   7  -3    2.27    1.75
  11  -7  -3    0.18    0.85
 -11  -7   3    0.19    1.32
  11   7  -3    1.37    1.65
  11  -7   3   -0.72    1.43
 -11   7   3   -0.18    1.17
  11   7  -3   -0.06    1.39
 -11  -8   3   -0.01    2.72
  11   8   3    2.78    1.97
 -11   8  -3    3.72    2.26
  11  -8  -3    1.11    1.04
 -11  -8  -3    0.71    2.12
 -11   8   3   -0.42    2.34
  11   8  -3    0.24    3.29
  11   8  -3    3.26    1.80
 -11  -9   3   -0.18    2.00
  11   9   3    4.47    2.06
 -11   9  -3    5.03    4.08
 -11  -9  -3    1.87    2.46
 -11   9   3    2.46    1.71
  11   9  -3    3.89    4.09
  11   9  -3    6.60    2.29
 -11 -10   3   30.86    4.14
  11  10   3   32.59    6.58
 -11  10  -3   38.15    5.24
 -11  10   3   31.96    5.28
 -11 -10  -3   36.42    4.82
  11  10  -3   32.62    5.29
  11  10  -3   42.04    4.83
 -12   0   3    0.24    1.46
  12   0   3   -1.07    2.37
 -12   0  -3    1.33    2.14
  12   0  -3   -1.68    1.04
  12   0  -3    0.17    2.36
  12   1   3   -0.71    1.43
 -12   1  -3    1.08    3.31
  12  -1  -3   -0.90    0.97
  12  -1  -3    2.25    1.30
 -12  -1   3   -0.51    2.24
 -12   1   3    1.13    1.39
 -12  -1  -3    3.05    2.06
  12  -1   3   -0.25    1.39
  12   1  -3    0.60    1.04
  12   1  -3    0.74    1.46
  12  -2  -3    4.95    1.81
  12   2   3    5.37    2.04
 -12   2  -3    7.35    2.99
  12  -2  -3    4.72    1.36
 -12  -2   3    4.60    2.00
 -12   2   3    5.53    2.05
 -12  -2  -3    4.83    3.19
  12   2  -3    7.13    3.68
  12   2  -3    6.55    1.60
  12  -2   3    5.31    2.06
  12  -3  -3    0.32    0.99
 -12  -3   3    1.53    1.43
  12   3   3    0.59    2.58
 -12   3  -3    2.38    2.09
  12  -3  -3    0.13    1.23
  12   3  -3   -0.64    2.00
 -12   3   3    1.16    2.33
 -12  -3  -3    0.84    3.77
  12  -3   3    0.96    2.41
  12   3  -3    1.11    1.73
 -12  -4   3    0.09    2.33
  12  -4  -3   -0.81    1.16
  12  -4  -3    2.12    1.00
  12   4   3    0.19    1.64
 -12   4  -3    0.45    2.17
  12   4  -3    0.67    1.39
 -12  -4  -3    2.02    2.22
 -12   4   3    1.20    1.42
  12  -4   3    0.80    1.56
  12   4  -3   -0.50    1.83
  12  -5  -3    1.23    0.91
  12   5   3   -1.17    1.60
 -12   5  -3   -0.41    1.93
  12  -5  -3   -0.77    1.00
 -12  -5   3    0.00    1.35
  12   5  -3    0.35    1.30
 -12  -5  -3   -0.14    1.95
  12  -5   3   -0.05    1.46
 -12   5   3    1.83    1.31
  12   5  -3   -1.25    1.65
 -12  -6   3   -0.05    2.00
  12  -6  -3    3.92    1.37
  12  -6  -3    4.35    1.44
  12   6   3    5.06    2.23
 -12   6  -3    7.87    4.47
 -12   6   3    3.20    3.07
 -12  -6  -3    4.37    2.77
  12  -6   3    5.14    2.16
  12   6  -3    6.75    2.45
  12   6  -3    2.15    3.00
  12   7   3    0.35    1.84
 -12   7  -3    1.55    2.20
  12  -7  -3    0.56    1.04
 -12  -7   3    0.25    1.55
  12   7  -3    0.86    1.94
 -12  -7  -3   -1.43    3.34
  12  -7   3   -0.03    1.70
 -12   7   3    0.65    1.48
  12   7  -3    1.07    1.53
  12   8   3    0.81    1.62
 -12   8  -3    0.35    2.01
  12  -8  -3   -0.34    0.84
 -12  -8   3   -0.13    1.46
 -12   8   3   -0.95    1.29
 -12  -8  -3    0.45    1.85
  12   8  -3    1.57    1.77
  12   8  -3   -0.50    2.34
  13   0  -3    1.57    1.92
  13   0  -3   -0.29    2.59
  13   0   3    1.50    1.70
 -13   0   3    0.63    1.71
  13  -1  -3   19.85    2.28
  13   1   3   22.91    3.26
 -13   1  -3   26.45    4.79
  13  -1  -3   17.79    3.03
 -13  -1   3   23.70    3.18
 -13   1   3   20.22    3.23
  13   1  -3   17.87    3.31
  13  -1   3   20.48    3.27
  13   1  -3   17.93    2.42
 -13  -2   3    1.64    1.70
  13  -2  -3    1.43    1.46
 -13   2  -3    2.47    4.21
  13   2   3    0.71    2.78
  13  -2  -3    0.14    1.15
  13   2  -3    1.23    1.38
 -13  -2  -3   -0.70    2.74
  13  -2   3    2.07    1.75
 -13   2   3   -0.08    2.69
  13   2  -3    0.97    1.81
  13  -3  -3   -0.11    1.01
  13   3   3    2.61    1.56
 -13   3  -3   -1.62    2.29
  13  -3  -3   -0.22    1.22
 -13  -3   3   -0.14    1.44
  13   3  -3   -0.36    1.30
 -13  -3  -3   -0.17    2.31
  13  -3   3    1.07    1.54
 -13   3   3    1.10    1.58
  13   3  -3   -0.15    1.75
  13  -4  -3   -0.40    1.13
  13   4   3   -1.32    1.66
 -13   4  -3    1.66    2.19
  13  -4  -3   -0.08    0.97
 -13  -4   3    0.25    1.48
 -13   4   3    0.93    1.45
 -13  -4  -3    2.44    3.60
  13  -4   3    0.22    0.77
  13  -4   3   -0.52    1.55
  13   4  -3   -0.44    1.92
  13   4  -3    1.36    1.75
 -13  -5   3   24.63    3.48
  13  -5  -3   18.95    2.50
  13   5   3   20.74    3.71
 -13   5  -3   24.95    4.80
  13  -5  -3   21.18    2.35
  13   5  -3   21.18    4.10
 -13  -5  -3   20.82    4.83
  13  -5   3   22.44    3.48
 -13   5   3   22.39    3.30
  13   5  -3   16.10    2.67
 -13  -6   3    0.06    2.03
  13   6   3    2.84    2.36
 -13   6  -3    3.25    2.93
  13  -6  -3    1.87    1.37
  13  -6  -3    1.31    1.37
 -13   6   3    5.69    1.94
 -13  -6  -3    3.43    2.80
  13  -6   3    3.08    2.17
  13   6  -3    3.12    1.69
  13   6  -3    1.79    2.47
   0   0  -4 4773.21  319.91
   0   0   4 4546.86  335.85
   0   0  -4 5243.70  347.37
   0  -1  -4    0.14    0.21
   0   1   4    0.12    0.72
   0   1  -4   -0.02    0.25
   0  -1   4    1.37    1.08
   0   1  -4   -0.10    0.18
   0  -1  -4    0.33    0.10
   0   2  -4 1903.02   88.91
   0   2   4 1821.46   93.36
   0   2  -4 1841.73   93.47
   0   2  -4 1853.27   86.80
   0  -2   4 1820.24   92.07
   0   3   4    1.11    0.81
   0   3  -4    0.31    0.68
   0   3  -4    1.05    0.41
   0  -3   4    0.45    0.66
   0  -3  -4    0.17    0.11
   0   3  -4    0.49    0.65
   0  -4  -4 1489.40   58.37
   0   4   4 1383.54   66.43
   0   4   4 1332.86   53.47
   0   4  -4 1391.75   62.48
   0   4  -4 1419.33   63.78
   0   4  -4 1440.03   66.39
   0  -4   4 1435.14   66.30
   0   5  -4    0.48    0.53
   0  -5  -4   -0.02    0.20
   0   5   4    0.10    0.79
   0   5   4   -0.11    0.27
   0   5  -4   -0.02    0.56
   0  -5   4    0.89    0.92
   0   6   4  570.60   22.60
   0   6   4  566.96   18.27
   0   6  -4  476.47   20.00
   0   6  -4  583.50   21.46
   0  -6   4  562.94   20.38
   0   7   4   -1.05    0.92
   0   7   4   -0.44    0.52
   0   7  -4    0.02    0.57
   0   7  -4   -0.82    0.75
   0  -7  -4    0.35    0.39
   0  -8  -4  492.88   16.50
   0   8   4  501.83   17.56
   0   8  -4  467.56   18.49
   0   8  -4  495.82   19.77
   0   9   4   -0.44    1.13
   0   9  -4    0.66    0.96
   0   9  -4    0.13    0.55
   0  -9  -4    0.18    0.49
   0  10   4  268.57    9.50
   0  10  -4  245.47   13.14
   0  10  -4  260.05    8.66
   0  11   4    1.11    0.79
   0  11  -4   -0.62    1.05
   0  11  -4   -0.17    0.53
   0  12  -4 1365.38   62.72
   0  12   4 1375.83   68.06
   0  12  -4 1231.47   66.30
   0  13   4   -2.38    1.14
   0  13  -4    2.29    2.39
   0  13  -4   -0.07    0.59
   0  14   4  302.92   13.23
   0  14  -4  297.53   15.36
   0  14  -4  294.96   10.11
   0  15   4    1.21    1.37
   0  15  -4    0.13    1.94
   0  16   4  169.57    8.75
   0  16  -4  167.94   16.51
   1   0   4   30.67    1.82
   1   0  -4   30.71    1.96
   1   0  -4   32.61    0.59
   1   0  -4   29.45    0.54
  -1   0   4   32.86    2.05
   1   1   4   36.07    2.09
   1   1   4   37.19    0.93
  -1  -1   4   37.48    2.10
  -1   1  -4   34.51    1.59
   1  -1   4   36.30    1.90
  -1   1   4   36.91    2.11
   1   1  -4   36.71    0.94
   1   1  -4   37.88    2.08
   1   1  -4   36.08    0.79
   1   2   4  278.02   11.70
   1   2   4  280.46    6.88
  -1   2  -4  289.88    8.22
  -1   2  -4  282.54    8.11
  -1  -2   4  278.48    9.61
  -1   2   4  278.40    9.92
  -1  -2  -4  262.05    7.18
   1  -2   4  275.67    9.06
   1   2  -4  277.99    7.49
   1   2  -4  264.03   11.09
   1   3   4 1659.48   83.76
  -1   3  -4 1770.80   83.52
  -1   3  -4 1702.91   80.64
  -1  -3   4 1730.72   86.09
   1   3   4 1685.74   73.94
  -1  -3  -4 1703.27   74.55
   1  -3   4 1709.35   85.43
  -1   3   4 1672.22   87.81
   1   3  -4 1700.33   84.89
   1   3  -4 1702.72   80.81
   1   4   4  300.06    9.14
  -1   4  -4  308.19   11.46
  -1  -4   4  329.78   11.47
  -1   4  -4  334.89   12.07
   1   4  -4  352.88   12.07
   1  -4   4  346.58   11.26
  -1   4   4  337.03   12.36
   1   4  -4  340.75   10.64
   1   5   4  509.30   16.54
  -1   5  -4  549.62   19.24
  -1   5  -4  528.50   19.15
  -1  -5   4  455.09   19.88
  -1   5  -4  535.85   19.27
   1  -5   4  530.34   20.07
  -1   5   4  549.61   15.07
  -1   5   4  537.75   15.71
   1   5  -4  546.08   22.24
   1   5  -4  541.82   19.27
  -1   5   4  537.61   23.72
  -1   6  -4   41.48    2.60
   1   6   4   40.18    1.69
  -1   6  -4   42.52    3.18
  -1   6  -4   43.84    2.25
   1  -6   4   40.23    1.83
  -1   6   4   48.07    2.97
  -1   6   4   41.68    1.80
   1   6  -4   42.99    2.24
   1   6  -4   40.79    2.17
   1   7   4  262.74    8.57
  -1   7  -4  270.60    8.43
  -1   7  -4  271.20   10.15
  -1   7  -4  260.50    9.61
  -1   7   4  268.93   10.57
  -1  -7  -4  273.77    8.19
  -1   7   4  261.49    7.64
   1   7  -4  255.47   10.83
   1   7  -4  263.08    9.70
   1   8   4  161.06    5.81
  -1   8  -4  152.62    5.70
  -1   8  -4  146.08    8.16
  -1  -8  -4  161.92    6.01
  -1   8   4  149.40    6.62
   1   8  -4  152.24    8.37
   1   8  -4  157.54    5.72
   1   9   4  109.07    4.41
  -1   9  -4  111.42    3.43
  -1   9  -4  105.77    5.14
  -1  -9  -4  104.99    3.66
  -1   9   4  106.52    3.69
  -1   9   4   99.79    7.11
   1   9  -4  104.09    5.05
   1   9  -4  109.58    4.19
   1  10   4  140.39    7.62
  -1  10  -4  142.06    4.33
  -1  10  -4  137.95    6.53
  -1 -10  -4  142.52    4.96
  -1  10   4  145.05    5.05
  -1  10   4  139.64    6.29
   1  10  -4  137.73    6.22
   1  10  -4  140.19    6.43
   1  11   4   88.41    4.17
  -1  11  -4   83.23    2.64
  -1  11  -4   83.20    4.80
  -1 -11  -4   80.12    3.34
  -1  11   4   79.78    4.40
   1  11  -4   74.91    4.48
   1  11  -4   78.20    4.71
  -1  11   4   78.62    3.49
   1  12   4   23.26    2.45
  -1  12  -4   20.53    1.72
  -1  12  -4   20.59    2.82
  -1  12   4   19.59    2.16
  -1  12   4   38.80    2.80
   1  12  -4   27.65    2.97
   1  12  -4   22.90    1.72
  -1 -12  -4   20.95    1.90
   1  13   4  388.99   16.37
  -1  13  -4  332.95   20.61
  -1  13  -4  356.55   12.40
   1  13  -4  328.78   21.44
  -1 -13  -4  349.28   14.20
  -1  13   4  353.55   14.42
  -1  13   4  338.88   17.83
   1  13  -4  358.30   13.42
   1  14   4   47.05    3.49
  -1  14  -4   51.17    4.37
  -1  14   4   42.93    5.01
  -1  14   4   42.32    3.22
   1  14  -4   47.55    4.80
   1  14  -4   42.45    3.34
   1  15   4  215.89   10.28
  -1  15  -4  205.37   11.83
  -1  15   4  213.07    9.64
   1  15  -4  166.19    8.35
   1  15  -4  218.19   12.63
   1  16   4   40.49    3.99
  -1  16  -4   44.52    5.31
  -1  16  -4   24.12    4.62
  -1  16   4   46.37    3.74
   1  16  -4   37.02    5.50
  -2   0  -4   84.60    2.62
   2   0  -4   89.27    3.72
   2   0   4   90.45    3.43
   2   0   4   91.47    2.44
   2   0  -4   84.30    1.48
  -2   0   4   86.21    3.67
   2   0  -4   89.90    1.69
  -2  -1   4 1072.95   46.92
   2   1   4 1086.24   41.86
  -2   1  -4 1108.29   44.75
   2  -1  -4 1052.24   46.59
   2   1   4 1097.91   47.32
   2  -1   4 1092.56   46.15
  -2  -1  -4  979.03   39.74
  -2   1   4 1069.63   46.64
   2   1  -4 1075.29   47.44
   2   1  -4 1099.83   40.41
   2   2   4  156.16    4.07
  -2   2  -4  154.37    4.61
  -2  -2   4  162.97    5.97
   2  -2   4  153.21    4.96
   2   2  -4  151.26    5.70
   2   2  -4  148.65    4.77
  -2   2   4  152.32    5.78
  -2  -2  -4  145.69    4.09
   2   3   4  491.98   15.75
  -2   3  -4  521.97   18.04
  -2  -3   4  511.67   19.14
  -2  -3  -4  489.62   16.61
  -2   3   4  500.89   19.03
   2   3  -4  516.79   19.51
   2   3  -4  522.71   18.41
   2  -3   4  509.54   17.62
  -2  -4   4  150.43    4.44
   2   4   4  130.69    4.74
  -2   4  -4  152.27    5.02
  -2  -4   4  149.68    5.67
  -2  -4  -4  151.74    4.29
   2  -4   4  151.47    4.69
  -2   4   4  147.95    5.85
   2   4  -4  155.81    4.90
   2   4  -4  151.40    5.70
   2   5   4  978.76   40.02
  -2   5  -4 1059.45   45.25
  -2   5  -4 1052.31   45.20
  -2  -5   4 1011.95   44.43
  -2  -5   4 1062.92   44.21
  -2   5   4 1049.72   46.58
  -2  -5  -4 1070.43   42.45
   2  -5   4  848.83   37.67
  -2   5   4 1054.90   36.17
  -2   5   4 1072.64   37.37
   2   5  -4 1086.44   45.57
   2   5  -4 1100.12   51.12
   2   6   4    5.41    0.90
  -2   6  -4    4.71    1.06
  -2   6  -4    4.36    1.69
  -2  -6   4    4.98    0.89
  -2  -6  -4    5.46    0.72
  -2   6   4    5.63    0.44
  -2   6   4    4.04    2.13
  -2   6   4    4.71    0.34
   2   6  -4    4.43    1.11
   2   6  -4    4.34    1.17
   2  -6   4    4.91    1.12
   2   7   4  469.23   16.82
  -2   7  -4  444.56   17.23
  -2   7  -4  469.07   18.27
  -2  -7   4  447.17   16.89
  -2   7   4  454.67   13.92
  -2  -7  -4  472.25   17.52
  -2   7   4  464.27   18.31
  -2   7   4  465.19   14.64
   2   7  -4  459.21   17.55
   2   7  -4  393.28   18.64
   2   8   4   52.70    2.77
  -2   8  -4   56.21    3.14
  -2  -8   4   51.35    2.76
  -2   8  -4   49.53    2.98
  -2   8   4   50.40    2.52
  -2   8   4   49.25    3.22
  -2   8   4   53.07    2.19
   2   8  -4   51.11    2.88
   2   8  -4   48.50    3.06
  -2  -8  -4   54.67    3.16
   2   9   4  119.05    5.09
  -2   9  -4  113.18    5.32
  -2   9  -4  118.78    7.35
  -2  -9  -4  110.93    4.13
  -2   9   4  115.55    5.21
  -2   9   4  116.56    3.52
   2   9  -4  118.84    4.78
   2   9  -4  110.16    5.15
  -2   9   4  113.26    4.60
   2  10   4   37.01    2.63
  -2  10  -4   31.49    2.93
  -2  10  -4   35.24    2.81
  -2  10   4   33.42    1.72
  -2  10   4   38.30    3.97
  -2  10   4   35.08    1.60
   2  10  -4   32.99    2.83
   2  10  -4   32.09    3.27
  -2 -10  -4   35.37    2.05
   2  11   4  358.65   14.21
  -2  11  -4  342.37   14.92
  -2  11  -4  331.05   14.76
   2  11  -4  332.47   14.65
  -2 -11  -4  336.42   12.60
  -2  11   4  337.35   13.48
  -2  11   4  283.92   10.40
  -2  11   4  338.12   16.35
   2  12   4  249.77   10.69
  -2  12  -4  233.58   11.13
  -2  12  -4  228.62   11.16
  -2 -12  -4  232.00    9.19
  -2  12   4  229.30   12.37
  -2  12   4  227.21   10.46
   2  12  -4  243.88   11.23
   2  12  -4  237.51   11.56
   2  13   4  370.64   16.14
  -2  13  -4  351.51   17.21
  -2  13  -4  361.40   17.35
  -2 -13  -4  361.42   14.79
  -2  13   4  367.18   14.41
  -2  13   4  356.65   18.06
  -2  13   4  344.32   13.37
   2  13  -4  375.59   16.61
   2  13  -4  334.80   22.23
   2  14   4   24.91    2.91
  -2  14  -4   29.57    3.40
  -2  14  -4   19.71    3.27
  -2 -14  -4   23.07    3.44
  -2  14   4   23.51    3.72
  -2  14   4   20.01    1.99
  -2  14   4   22.81    2.22
   2  14  -4   22.32    3.00
   2  14  -4   24.84    3.88
   2  15   4  165.30    8.80
  -2  15  -4  145.37   13.44
  -2  15  -4  157.87    9.55
  -2 -15  -4  150.85    7.34
  -2  15   4  167.32    7.54
  -2  15   4  154.09    6.70
   2  15  -4  162.55   10.83
   2  15  -4  146.65    8.15
   2  16   4   42.21    4.35
  -2  16  -4   43.98    5.06
  -2  16  -4   32.82    4.60
  -2  16   4   40.95    3.45
  -2  16   4   36.98    2.87
   2  16  -4   46.16    5.73
   2  16  -4   37.63    2.62
  -3   0  -4  300.84   11.42
   3   0  -4  319.49   11.73
   3   0   4  330.95    9.88
   3   0  -4  292.61    7.59
  -3   0   4  308.49    7.62
  -3   0   4  290.87   13.03
  -3  -1   4   22.73    0.71
   3   1   4   23.59    1.15
  -3   1  -4   27.22    1.46
   3  -1  -4   20.95    1.96
  -3  -1   4   24.81    2.00
   3  -1   4   24.40    1.24
  -3   1   4   24.73    1.91
   3   1  -4   24.65    1.95
   3   1  -4   22.72    0.87
  -3  -1  -4   20.09    1.44
   3  -1   4   23.11    1.52
  -3  -2   4 1106.61   49.86
   3   2   4 1116.39   46.02
  -3   2  -4 1174.51   50.27
   3  -2  -4 1113.73   53.95
  -3  -2   4 1169.60   45.94
  -3  -2  -4 1040.87   44.79
   3  -2   4 1074.42   48.36
  -3   2   4 1148.74   51.28
   3   2  -4 1158.84   52.42
   3   2  -4 1141.97   47.12
   3   3   4   90.61    3.82
  -3   3  -4  104.72    4.86
   3  -3  -4   95.17    4.33
  -3  -3   4  103.50    2.96
  -3  -3   4  101.48    4.38
  -3  -3  -4   94.21    3.41
   3  -3   4  100.69    3.30
  -3   3   4  101.58    4.31
   3   3  -4   97.28    4.36
   3   3  -4   98.63    3.21
   3   4   4  430.59   14.80
  -3  -4   4  447.63   17.25
  -3  -4   4  477.31   15.92
  -3  -4  -4  463.05   15.97
   3  -4   4  445.83   16.24
  -3   4   4  461.43   17.66
   3   4  -4  481.47   18.59
   3   4  -4  445.19   15.44
  -3   5  -4   78.51    3.40
   3   5   4   76.26    2.98
  -3  -5   4   79.67    3.97
  -3   5   4   77.58    1.80
  -3  -5  -4   83.30    2.97
   3  -5   4   81.51    2.58
  -3   5   4   76.82    1.87
  -3   5   4   80.99    3.83
   3   5  -4   75.00    3.12
   3   5  -4   66.87    5.42
   3   6   4  231.62    8.07
  -3   6  -4  236.77    8.77
  -3   6  -4  233.81    8.81
  -3  -6   4  241.91    9.77
  -3  -6  -4  234.88    9.24
   3  -6   4  233.18    7.74
  -3   6   4  234.10    5.82
  -3   6   4  234.71    6.41
  -3   6   4  236.31    9.10
   3   6  -4  221.55    8.26
   3   6  -4  249.72    9.63
   3   7   4   77.67    3.55
  -3   7  -4   81.75    3.91
  -3   7  -4   78.59    5.26
  -3  -7   4   79.32    3.52
   3  -7   4   72.86    2.19
  -3   7   4   73.20    5.60
  -3   7   4   75.04    2.05
   3   7  -4   78.00    3.97
   3   7  -4   74.11    3.76
  -3   7   4   78.65    2.57
  -3  -7  -4   77.55    3.08
   3   8   4  172.32    6.76
  -3   8  -4  169.47    7.32
  -3  -8   4  160.63    6.35
  -3   8  -4  162.18    6.84
  -3  -8  -4  168.39    5.96
  -3   8   4  171.93    7.04
  -3   8   4  165.06    5.59
  -3   8   4  170.78    4.74
   3   8  -4  176.81    9.25
   3   8  -4  150.55    8.89
   3   9   4   19.02    1.95
  -3   9  -4   18.25    2.09
  -3   9  -4   15.22    3.37
  -3  -9   4   15.45    1.84
  -3  -9  -4   18.34    1.57
  -3   9   4   17.49    1.92
  -3   9   4   20.62    1.63
  -3   9   4   17.82    1.00
   3   9  -4   18.96    1.81
   3   9  -4   17.47    2.08
   3  10   4  329.92   13.12
  -3  10  -4  323.17   13.95
  -3 -10   4  303.64   12.69
  -3  10  -4  310.19   13.47
  -3 -10  -4  318.72   12.12
  -3  10   4  319.35   12.88
  -3  10   4  323.71   10.63
   3  10  -4  312.30   12.28
   3  10  -4  307.20   13.41
  -3  10   4  324.52   10.82
   3  11   4   -0.04    1.02
  -3  11  -4   -0.32    1.17
  -3  11  -4    0.31    1.17
  -3 -11   4    0.32    1.06
  -3  11   4    0.08    0.63
  -3  11   4   -0.63    0.94
   3  11  -4    0.17    0.85
   3  11  -4   -0.61    1.21
  -3  11   4   -0.72    0.95
  -3 -11  -4   -1.17    1.32
   3  12   4  215.46    9.81
  -3  12  -4  208.84   10.51
  -3  12  -4  213.32   10.48
  -3 -12   4  200.79    9.71
  -3 -12  -4  209.04    8.73
  -3  12   4  222.39    9.13
  -3  12   4  210.16    7.68
  -3  12   4  215.98    7.76
   3  12  -4  206.95    8.44
   3  12  -4  215.63   14.62
   3  13   4   34.55    3.36
  -3  13  -4   31.28    3.71
  -3  13  -4   26.91    3.59
  -3 -13  -4   30.97    2.55
  -3  13   4   31.44    3.28
  -3  13   4   31.94    2.09
   3  13  -4   30.23    2.40
   3  13  -4   33.17    6.43
  -3  13   4   33.06    2.71
   3  14   4  410.27   23.30
  -3  14  -4  365.54   18.91
  -3  14  -4  368.07   19.08
  -3 -14  -4  368.50   19.26
  -3  14   4  384.00   16.43
  -3  14   4  384.37   15.87
  -3  14   4  382.37   15.46
   3  14  -4  405.79   21.38
   3  14  -4  387.85   16.32
   3  15   4    1.79    2.98
  -3  15  -4    0.56    2.09
  -3  15  -4    2.26    2.03
  -3 -15  -4    2.01    1.38
  -3  15   4    2.17    1.13
  -3  15   4    2.40    1.31
   3  15  -4    3.82    2.53
   3  15  -4    1.27    1.21
   4   0   4  154.61    5.02
   4   0  -4  150.36    6.14
  -4   0   4  144.56    5.92
   4   0  -4  139.88    3.92
  -4   0   4  152.21    3.57
  -4   0  -4  143.55    5.51
   4   1   4  888.34   37.59
  -4   1  -4  865.16   39.20
   4  -1  -4  873.08   38.39
  -4  -1   4  928.85   33.73
  -4  -1   4  870.87   41.01
   4  -1  -4  878.95   29.79
   4  -1   4  912.41   36.90
  -4   1   4  920.80   31.31
  -4   1   4  897.69   38.87
   4   1  -4  898.74   33.18
   4   1  -4  884.71   39.00
  -4  -1  -4  832.96   35.74
   4  -2  -4   37.11    4.20
  -4  -2   4   44.71    2.11
   4   2   4   43.77    1.94
  -4   2  -4   45.08    2.47
  -4  -2   4   47.97    2.90
  -4  -2  -4   39.11    2.48
   4  -2   4   48.36    2.01
   4  -2   4   48.22    3.13
  -4   2   4   45.28    1.18
  -4   2   4   46.41    2.77
   4   2  -4   46.63    1.81
   4   2  -4   38.07    4.27
   4   3   4  619.48   25.34
  -4  -3   4  670.48   23.68
   4  -3  -4  628.74   26.00
  -4  -3   4  645.94   26.52
  -4   3  -4  671.01   26.35
  -4  -3  -4  639.94   27.99
   4  -3   4  587.20   23.36
  -4   3   4  643.62   26.01
  -4   3   4  617.88   19.01
   4   3  -4  668.45   27.92
   4   3  -4  651.83   23.84
   4   4   4   13.09    1.30
  -4   4  -4   16.30    1.57
  -4  -4   4   15.48    1.74
   4  -4  -4   18.02    1.87
  -4  -4  -4   15.15    1.61
  -4   4   4   15.18    0.60
  -4   4   4   14.79    1.77
  -4   4   4   13.31    0.81
   4   4  -4   15.19    1.95
   4   4  -4   15.59    1.48
   4  -4   4   14.89    1.00
   4   5   4  665.30   26.78
  -4   5  -4  717.75   29.67
  -4  -5   4  728.26   28.25
  -4  -5  -4  703.98   28.13
   4  -5   4  735.41   26.01
  -4   5   4  691.57   28.88
  -4   5   4  667.56   22.25
  -4   5   4  709.45   22.95
   4   5  -4  687.45   27.50
   4   5  -4  674.55   29.06
   4   6   4  257.20   11.76
  -4   6  -4  267.57   10.45
  -4  -6   4  272.42    9.75
  -4  -6  -4  266.29    9.77
   4  -6   4  274.33    7.73
  -4   6   4  269.24    7.20
  -4   6   4  253.09    7.76
  -4   6   4  268.89   10.50
   4   6  -4  255.73   13.08
   4   6  -4  258.35   10.02
   4   7   4  165.12    6.53
  -4   7  -4  158.70    9.04
  -4  -7   4  166.90    8.07
   4  -7   4  157.06    4.12
  -4   7   4  165.62    4.48
  -4   7   4  171.87    6.91
   4   7  -4  154.83    6.89
   4   7  -4  158.82    6.78
  -4   7   4  165.78    5.17
  -4  -7  -4  165.61    7.84
   4   8   4   38.78    2.80
  -4   8  -4   40.64    2.87
  -4  -8   4   38.09    2.56
  -4   8  -4   40.64    3.04
  -4  -8  -4   39.59    3.50
  -4   8   4   41.44    1.52
  -4   8   4   40.99    1.48
  -4   8   4   42.03    4.01
   4   8  -4   39.18    2.88
   4   8  -4   38.29    3.00
   4   9   4   81.93    4.21
  -4   9  -4   74.84    4.32
  -4   9  -4   80.64    4.62
  -4  -9   4   76.72    4.11
  -4   9   4   80.83    2.64
  -4   9   4   72.71    3.77
  -4   9   4   77.29    2.58
   4   9  -4   75.77    5.76
   4   9  -4   73.41    4.51
  -4  -9  -4   78.99    4.95
  -4  10  -4  153.03    7.66
   4  10   4  153.32    9.18
  -4  10  -4  150.41   10.01
  -4 -10   4  157.76    7.27
  -4 -10  -4  154.67    8.22
  -4  10   4  162.53    6.28
  -4  10   4  149.70    4.97
  -4  10   4  153.42    6.49
   4  10  -4  154.33    7.86
   4  10  -4  155.95    9.07
   4  11   4  351.20   15.29
  -4  11  -4  345.51   16.12
  -4  11  -4  362.35   16.59
  -4 -11   4  359.54   16.11
  -4  11   4  344.80   12.38
  -4  11   4  355.64   14.36
  -4  11   4  362.24   12.82
   4  11  -4  350.72   14.89
   4  11  -4  345.65   20.83
  -4 -11  -4  363.56   14.87
   4  12   4    4.73    1.69
  -4  12  -4    3.45    3.05
  -4 -12   4    5.01    1.64
  -4  12  -4    3.40    1.92
  -4 -12  -4    2.48    1.39
  -4  12   4    4.68    0.99
  -4  12   4    3.16    1.31
  -4  12   4    4.06    0.97
   4  12  -4    5.32    1.43
   4  12  -4    2.34    3.45
   4  13   4  310.98   18.21
  -4  13  -4  300.13   14.97
  -4  13  -4  296.32   15.13
  -4 -13   4  288.55   14.01
  -4 -13  -4  300.94   13.23
  -4  13   4  296.10   13.38
  -4  13   4  294.88   12.43
  -4  13   4  300.62   13.27
   4  13  -4  296.30   12.88
   4  13  -4  317.64   21.77
   4  14   4   29.64    5.57
  -4  14  -4   28.80    3.90
  -4  14  -4   22.72    3.76
  -4 -14   4   23.81    3.35
  -4 -14  -4   29.88    4.19
  -4  14   4   27.46    2.28
  -4  14   4   27.28    3.15
   4  14  -4   29.69    4.45
   4  14  -4   26.80    2.64
   4  15   4  236.90   12.52
  -4  15  -4  209.40   12.64
  -4  15  -4  198.40   12.33
  -4 -15  -4  206.79   10.16
  -4  15   4  208.00    9.29
  -4  15   4  207.21   10.92
   4  15  -4  201.50   12.20
   4  15  -4  228.34   14.62
   5   0   4    3.04    0.94
   5   0  -4    3.66    0.53
   5   0  -4    2.52    1.40
  -5   0   4    3.18    0.85
  -5   0   4    3.31    1.35
  -5   0  -4    3.66    2.05
   5   1   4  642.77   24.85
  -5   1  -4  644.87   26.79
   5  -1  -4  644.68   27.16
   5  -1  -4  618.97   21.01
  -5  -1   4  650.80   23.77
  -5  -1   4  628.05   29.76
  -5  -1  -4  619.19   26.05
   5  -1   4  647.04   27.37
  -5   1   4  656.18   21.56
  -5   1   4  627.11   25.90
   5   1  -4  622.43   21.96
   5   1  -4  576.68   28.77
   5   2   4  273.06    9.80
  -5   2  -4  310.57   11.80
   5  -2  -4  298.17   11.96
   5  -2  -4  298.60    8.27
  -5  -2   4  303.60   12.02
  -5  -2   4  282.56   10.13
  -5   2   4  295.44    8.13
  -5   2   4  267.60   13.51
   5   2  -4  310.37   12.67
   5   2  -4  306.03   11.22
  -5  -2  -4  253.87   13.46
   5  -2   4  302.55   12.64
   5   3   4  481.05   20.39
  -5   3  -4  527.64   20.78
   5  -3  -4  487.04   19.99
  -5  -3   4  501.85   17.49
  -5  -3  -4  466.64   19.49
   5  -3   4  512.95   17.59
   5  -3   4  506.62   19.31
  -5   3   4  472.68   14.74
  -5   3   4  498.34   19.86
   5   3  -4  480.17   20.06
   5   3  -4  492.07   17.87
   5   4   4  320.42   11.99
   5  -4  -4  328.81   16.01
  -5  -4   4  339.18   11.56
  -5   4  -4  342.99   13.42
  -5  -4  -4  310.00   15.56
   5  -4   4  351.88   10.86
  -5   4   4  325.58   12.69
  -5   4   4  303.84    9.94
   5   4  -4  322.42   13.56
   5   4  -4  354.52   12.84
   5   5   4  328.67   12.55
  -5   5  -4  339.83   13.41
  -5  -5   4  319.59   13.44
  -5  -5  -4  318.21   12.82
   5  -5   4  339.37   10.20
  -5   5   4  342.01    9.66
  -5   5   4  325.21   12.91
  -5   5   4  318.62    9.63
   5   5  -4  323.80   13.60
   5   5  -4  341.55   13.12
   5   6   4  190.02    7.83
  -5   6  -4  207.36    8.59
  -5  -6   4  202.24    7.56
  -5  -6  -4  197.75    8.16
   5  -6   4  207.00    5.58
  -5   6   4  198.37    6.15
  -5   6   4  197.55    5.85
   5   6  -4  191.29    8.76
   5   6  -4  204.95    8.54
   5   7   4  228.03    9.24
  -5   7  -4  231.15   12.37
  -5  -7   4  223.36   10.58
  -5  -7  -4  236.32   11.33
   5  -7   4  206.35    5.77
  -5   7   4  232.12    6.82
  -5   7   4  227.57    8.99
  -5   7   4  244.86    7.71
   5   7  -4  225.70    9.79
   5   7  -4  236.09    9.90
  -5   8  -4   32.13    2.87
   5   8   4   36.67    4.09
  -5  -8   4   32.71    2.45
  -5   8   4   33.74    1.48
  -5   8   4   34.88    1.98
  -5   8   4   34.87    2.44
   5   8  -4   34.60    4.44
   5   8  -4   32.28    2.98
  -5  -8  -4   29.39    3.69
   5   9   4  319.35   13.49
  -5   9  -4  339.06   14.69
  -5   9  -4  354.53   15.63
  -5  -9   4  337.77   16.63
  -5  -9  -4  326.69   15.67
  -5   9   4  344.11   11.40
  -5   9   4  329.98   10.99
  -5   9   4  328.31   13.02
   5   9  -4  328.43   14.56
   5   9  -4  335.06   15.09
  -5  10  -4   95.56    5.70
   5  10   4   83.76    7.02
  -5  10  -4   90.34    5.25
  -5 -10   4   84.78    4.90
  -5 -10  -4   84.45    6.30
  -5  10   4   90.18    3.34
  -5  10   4   88.67    3.24
  -5  10   4   81.64    5.83
   5  10  -4   88.68    5.15
   5  10  -4   88.74    5.89
   5  11   4  156.21    7.82
  -5  11  -4  153.85    8.18
  -5  11  -4  158.31    8.54
  -5 -11   4  151.58    7.76
  -5 -11  -4  146.30    6.92
  -5  11   4  160.73    7.03
  -5  11   4  154.62    6.82
  -5  11   4  153.94    6.54
   5  11  -4  167.32    9.07
   5  11  -4  151.55    7.58
   5  12   4   45.09    3.72
  -5  12  -4   37.39    3.94
  -5  12  -4   36.19    4.02
  -5 -12   4   37.03    3.61
  -5  12   4   37.89    2.16
  -5  12   4   35.72    2.13
  -5  12   4   35.79    2.71
   5  12  -4   40.93    3.28
   5  12  -4   42.55    4.60
  -5 -12  -4   41.04    3.12
   5  13   4   91.33    8.83
  -5  13  -4   86.95    9.30
  -5  13  -4   90.49    6.56
  -5 -13   4   88.34    6.00
  -5 -13  -4   88.35    5.25
  -5  13   4   90.17    4.04
  -5  13   4   89.98    4.48
  -5  13   4   85.60    5.33
   5  13  -4   89.05    5.21
   5  13  -4  106.36   11.33
   5  14   4  112.92    7.28
  -5  14  -4  106.44    7.52
  -5  14  -4  103.38    7.81
  -5 -14   4  100.48    9.32
  -5 -14  -4  101.23    8.46
  -5  14   4  106.74    4.89
  -5  14   4  104.14    4.91
   5  14  -4  103.27    5.96
   5  14  -4  121.12    9.10
   5  15   4  206.93   12.13
  -5  15  -4  174.77   16.23
  -5  15  -4  192.31   12.31
  -5 -15   4  175.44   10.72
  -5 -15  -4  187.74    9.69
  -5  15   4  200.89    8.53
  -5  15   4  201.18   10.93
   5  15  -4  215.19   14.43
   5  15  -4  193.94    9.57
   6   0   4 1766.84   93.42
   6   0  -4 1776.43   86.76
   6   0  -4 1822.38   99.63
  -6   0   4 1797.91   88.10
  -6   0   4 1853.11  100.03
  -6   0  -4 1812.01   99.87
  -6   1  -4    1.18    1.36
   6  -1  -4    1.55    0.50
   6  -1  -4    2.49    1.30
  -6  -1   4    1.66    0.69
  -6  -1   4    2.43    1.38
   6   1   4    0.97    1.00
  -6  -1  -4    2.21    1.43
   6  -1   4    2.32    1.02
  -6   1   4    1.39    1.03
  -6   1   4    3.29    1.28
   6   1  -4    3.09    0.70
   6   1  -4    2.28    1.32
   6   2   4  548.66   22.27
   6  -2  -4  595.31   25.45
   6  -2  -4  591.18   20.61
  -6  -2   4  612.97   22.50
  -6   2  -4  632.16   30.46
  -6  -2  -4  529.61   28.09
   6  -2   4  609.06   24.43
  -6   2   4  600.40   24.98
  -6   2   4  593.27   20.72
   6   2  -4  576.72   28.87
   6   2  -4  588.95   21.86
   6   3   4    0.79    0.89
  -6   3  -4    0.22    1.89
   6  -3  -4    0.15    1.12
   6  -3  -4    0.68    0.38
  -6  -3   4    1.32    0.71
  -6  -3  -4    0.45    1.31
   6  -3   4    1.21    0.95
  -6   3   4    1.02    1.07
  -6   3   4    0.43    0.58
   6   3  -4    0.70    1.21
   6   3  -4    1.52    1.34
   6   4   4  447.08   20.14
  -6   4  -4  476.55   19.78
   6  -4  -4  442.52   18.36
  -6  -4   4  447.02   16.51
  -6  -4  -4  409.32   18.23
   6  -4   4  470.92   16.72
   6  -4   4  470.91   18.70
  -6   4   4  441.26   20.63
  -6   4   4  414.82   15.62
   6   4  -4  455.09   23.01
   6   4  -4  448.41   17.20
  -6   5  -4    9.47    1.78
   6  -5  -4    8.44    1.62
  -6  -5   4   10.00    1.24
   6   5   4   11.83    1.48
  -6  -5  -4    9.51    2.92
  -6   5   4    6.32    1.38
  -6   5   4    9.45    1.60
   6   5  -4    6.80    1.89
   6   5  -4    8.37    1.65
   6  -5   4    5.10    1.11
   6   6   4  632.10   27.65
  -6   6  -4  655.71   29.40
  -6  -6   4  663.11   27.78
  -6  -6  -4  626.00   27.52
   6  -6   4  670.85   22.63
  -6   6   4  643.62   23.98
  -6   6   4  649.59   27.53
   6   6  -4  644.27   29.49
   6   6  -4  681.32   29.20
   6   7   4   12.81    1.81
  -6   7  -4   11.84    3.17
  -6  -7   4   12.49    2.50
  -6  -7  -4   14.29    1.90
  -6   7   4   10.78    2.55
  -6   7   4   12.65    1.56
  -6   7   4   11.99    0.88
   6   7  -4   15.36    2.14
   6   7  -4   13.17    2.01
   6  -7   4   10.56    0.64
   6   8   4  180.28    8.06
  -6   8  -4  195.19    9.18
  -6  -8   4  194.89    8.11
  -6  -8  -4  191.60    8.36
  -6   8   4  187.24    7.57
  -6   8   4  189.83    7.40
  -6   8   4  192.49    6.07
   6   8  -4  199.35    9.38
   6   8  -4  195.93   12.22
   6   9   4    3.19    1.35
  -6   9  -4    3.49    1.56
  -6  -9   4    3.21    2.04
  -6  -9  -4    1.57    1.27
  -6   9   4    2.33    1.12
  -6   9   4    1.21    1.18
  -6   9   4    1.69    0.68
   6   9  -4    1.29    1.53
   6   9  -4    2.33    1.71
   6  10   4  335.50   15.30
  -6  10  -4  342.13   16.02
  -6 -10   4  345.64   15.58
  -6  10  -4  363.44   17.26
  -6 -10  -4  331.10   14.61
  -6  10   4  340.37   13.70
  -6  10   4  353.97   12.74
  -6  10   4  340.71   13.56
   6  10  -4  357.77   17.25
   6  10  -4  343.47   16.02
  -6  11  -4    8.53    2.23
  -6  11  -4   10.09    2.41
  -6 -11   4    7.58    3.08
   6  11   4    5.32    2.11
  -6 -11  -4    7.94    2.81
  -6  11   4    7.54    1.14
  -6  11   4    5.94    1.44
  -6  11   4    7.56    1.11
   6  11  -4    9.08    2.04
   6  11  -4    5.18    2.64
   6  12   4  277.07   17.44
  -6  12  -4  267.35   13.86
  -6  12  -4  278.58   14.89
  -6 -12   4  265.75   13.43
  -6 -12  -4  268.38   15.43
  -6  12   4  288.34   12.51
  -6  12   4  267.46   13.18
  -6  12   4  265.76   10.24
   6  12  -4  268.88   13.15
   6  12  -4  295.08   16.00
  -6  13  -4   17.06    3.22
  -6  13  -4   18.26    3.39
  -6 -13   4   17.25    2.83
   6  13   4   20.28    3.03
  -6 -13  -4   12.71    2.51
  -6  13   4   15.03    1.69
  -6  13   4   16.60    2.53
   6  13  -4   11.77    2.58
   6  13  -4   19.69    6.28
   6  14   4  206.41   11.65
  -6  14  -4  186.85   15.96
  -6  14  -4  199.61   12.24
  -6 -14   4  182.19   10.70
  -6 -14  -4  179.58    9.56
  -6  14   4  200.46    8.28
  -6  14   4  186.15   10.21
  -6  14   4  184.48    7.96
   6  14  -4  221.07   20.02
   6  14  -4  188.87   10.18
  -7   0  -4  287.25   13.07
   7   0  -4  281.53    9.19
   7   0  -4  281.68   12.19
  -7   0   4  278.72    9.53
   7   0   4  269.92   10.89
   7   1   4  174.74    7.19
  -7   1  -4  197.32    8.97
   7  -1  -4  176.32    5.47
   7  -1  -4  190.94    8.38
  -7  -1   4  185.66    6.35
  -7  -1  -4  193.51   12.51
   7  -1   4  176.76    7.31
  -7   1   4  194.66    8.48
  -7   1   4  181.42    6.15
   7   1  -4  178.03    8.29
   7   1  -4  169.32    7.16
   7   2   4  115.52    5.03
  -7   2  -4  121.73    6.38
   7  -2  -4  116.88    5.71
   7  -2  -4  112.63    3.46
  -7  -2   4  121.60    4.47
   7  -2   4  118.27    5.25
  -7   2   4  102.08    5.24
  -7   2   4  122.76    5.79
   7   2  -4  115.08    6.12
   7   2  -4  113.40    4.30
  -7  -2  -4  114.07    6.35
   7   3   4  261.07   10.47
  -7   3  -4  277.70   12.08
   7  -3  -4  262.98   13.71
   7  -3  -4  263.43    8.04
  -7  -3   4  263.88    9.56
  -7  -3  -4  250.05   12.05
   7  -3   4  270.73   10.87
  -7   3   4  274.61   11.15
  -7   3   4  255.96    8.79
   7   3  -4  262.21   11.75
   7   3  -4  262.92    9.51
   7   4   4   31.31    2.40
  -7   4  -4   27.39    4.42
   7  -4  -4   25.29    2.45
   7  -4  -4   29.24    1.25
  -7  -4   4   26.32    1.97
   7  -4   4   25.20    3.81
  -7   4   4   26.84    2.39
  -7   4   4   32.74    2.49
   7   4  -4   27.35    2.96
   7   4  -4   31.79    3.33
  -7  -4  -4   28.51    3.02
   7   5   4  104.57    5.12
  -7   5  -4  109.06    5.87
   7  -5  -4  101.00    5.05
  -7  -5   4  101.97    5.87
  -7  -5  -4   96.61    5.59
   7  -5   4  107.07    3.07
   7  -5   4  110.54    5.47
  -7   5   4  101.17    4.78
  -7   5   4  106.35    3.82
   7   5  -4  105.25    5.86
   7   5  -4  106.49    4.81
   7   6   4    4.06    1.49
  -7   6  -4    4.92    1.69
   7  -6  -4    3.77    1.39
  -7  -6   4    4.77    1.24
  -7  -6  -4    2.78    1.69
   7  -6   4    5.31    0.75
  -7   6   4    6.05    1.32
  -7   6   4    3.38    0.89
   7   6  -4    4.73    2.88
   7   6  -4    4.49    1.49
   7   7   4   10.15    3.04
  -7   7  -4   11.41    3.37
  -7  -7   4   12.03    1.70
  -7  -7  -4    9.23    2.06
   7  -7   4    9.27    0.53
  -7   7   4    9.14    1.57
  -7   7   4   13.70    1.15
   7   7  -4   11.19    2.28
   7   7  -4   11.29    2.06
   7   8   4  182.81    8.54
  -7  -8   4  196.30    8.72
  -7   8  -4  192.16    9.72
  -7  -8  -4  192.26    9.09
  -7   8   4  198.49    8.33
  -7   8   4  199.58    7.68
  -7   8   4  183.72   10.02
   7   8  -4  199.04   10.05
   7   8  -4  204.21    9.90
   7   9   4  132.44    7.06
  -7   9  -4  140.36   10.87
  -7  -9   4  136.25    6.86
  -7  -9  -4  141.11    7.10
  -7   9   4  141.68    6.03
  -7   9   4  147.34    5.42
  -7   9   4  140.88    6.10
   7   9  -4  146.22    7.97
   7   9  -4  147.73   11.18
   7  10   4   68.60    4.74
  -7  10  -4   68.93    5.25
  -7 -10   4   74.34    6.68
  -7  10   4   71.32    3.96
  -7  10   4   71.66    3.25
  -7  10   4   72.27    3.71
   7  10  -4   69.09    5.19
   7  10  -4   73.81    5.59
  -7 -10  -4   64.68    4.56
   7  11   4   72.38    7.79
  -7  11  -4   76.72    6.13
  -7  11  -4   76.57    5.49
  -7 -11   4   71.60    5.02
  -7 -11  -4   72.70    4.82
  -7  11   4   79.05    4.75
  -7  11   4   73.87    3.27
  -7  11   4   73.46    3.84
   7  11  -4   70.48    7.82
   7  11  -4   74.87    6.28
   7  12   4   20.29    3.21
  -7  12  -4   20.37    3.64
  -7  12  -4   17.74    3.38
  -7 -12   4   22.91    3.00
  -7 -12  -4   17.37    2.76
  -7  12   4   21.13    1.90
  -7  12   4   19.60    1.76
  -7  12   4   22.62    2.06
   7  12  -4   11.04    4.78
   7  12  -4   24.83    4.08
   7  13   4   97.80    7.15
  -7  13  -4   89.04    6.88
  -7 -13   4   90.96    6.34
  -7 -13  -4   88.74    8.35
  -7  13   4   89.27    6.09
  -7  13   4   94.27    4.33
  -7  13   4   96.47    4.65
   7  13  -4   72.03    9.10
   7  13  -4  110.30   12.87
   8   0   4  207.02    8.81
   8   0  -4  219.22    7.29
   8   0  -4  218.44    9.80
  -8   0   4  195.12    9.03
  -8   0  -4  229.73   11.22
  -8   1  -4  276.87   12.93
   8  -1  -4  254.99    9.62
   8  -1  -4  251.76   10.98
  -8  -1   4  248.98   10.94
   8   1   4  263.73   10.75
  -8  -1  -4  276.85   13.00
   8  -1   4  255.00   13.28
  -8   1   4  246.73   10.89
   8   1  -4  258.61    9.07
   8   1  -4  257.81   11.58
  -8   2  -4   59.24    4.48
   8   2   4   58.91    3.42
   8  -2  -4   56.61    3.71
   8  -2  -4   55.79    2.15
  -8  -2   4   53.93    3.95
  -8  -2  -4   59.36    4.47
   8  -2   4   51.74    5.20
  -8   2   4   58.76    2.69
   8   2  -4   52.36    4.03
   8   2  -4   56.14    2.70
  -8   3  -4  108.47    6.17
   8  -3  -4   98.65    5.17
   8  -3  -4   97.03    4.15
  -8  -3   4   99.22    4.29
   8   3   4  103.60    5.10
  -8  -3  -4   95.85    6.24
   8  -3   4   98.66    5.11
  -8   3   4  105.57    5.28
  -8   3   4   98.45    4.01
   8   3  -4  104.37    8.19
   8   3  -4   98.39    4.21
   8   4   4  139.91    6.37
   8  -4  -4  130.59    4.25
   8  -4  -4  123.32    5.99
  -8  -4   4  130.24    5.55
  -8   4  -4  140.23    7.32
  -8  -4  -4  112.90    7.03
   8  -4   4  134.08    6.52
  -8   4   4  138.56    6.32
  -8   4   4  128.64    4.89
   8   4  -4  134.02    7.28
   8   4  -4  129.23    5.46
   8   5   4  358.82   18.18
  -8   5  -4  341.26   20.12
   8  -5  -4  337.44   14.42
  -8  -5   4  350.88   14.08
   8  -5   4  354.43   15.65
  -8  -5  -4  319.49   15.55
   8  -5   4  369.68   11.54
  -8   5   4  298.85   16.39
  -8   5   4  362.18   13.14
   8   5  -4  350.61   16.46
   8   5  -4  353.79   14.41
   8   6   4   82.78    4.65
  -8   6  -4   86.41    5.56
   8  -6  -4   77.75    4.15
  -8  -6  -4   71.80    5.06
   8  -6   4   64.87    2.50
  -8   6   4   89.17    4.72
  -8   6   4   85.59    4.27
   8   6  -4   85.89    5.54
   8   6  -4   77.77    4.49
   8   7   4  438.42   19.50
  -8   7  -4  446.60   20.72
  -8  -7   4  427.62   18.09
  -8  -7  -4  412.76   19.19
   8  -7   4  359.14   10.15
  -8   7   4  432.84   18.40
  -8   7   4  440.69   17.97
   8   7  -4  444.16   21.22
   8   7  -4  423.77   22.08
   8   8   4   15.71    3.77
  -8   8  -4   18.48    2.98
  -8  -8   4   20.00    2.30
  -8  -8  -4   13.57    2.64
  -8   8   4   16.90    2.47
  -8   8   4   15.58    1.98
   8   8  -4   17.67    2.94
   8   8  -4   13.43    2.66
  -8   9  -4   99.78    6.54
  -8  -9   4   94.12    5.51
   8   9   4   92.01    5.68
  -8  -9  -4   92.74    5.93
  -8   9   4  100.01    4.94
  -8   9   4   99.09    4.22
  -8   9   4   87.32    6.26
   8   9  -4   99.56    6.62
   8   9  -4   99.09    9.36
   8  10   4   56.26    7.00
  -8  10  -4   67.75    5.40
  -8 -10   4   62.17    4.60
  -8 -10  -4   61.59    4.66
  -8  10   4   64.81    4.09
  -8  10   4   63.56    3.47
  -8  10   4   67.26    3.26
   8  10  -4   65.09    5.42
   8  10  -4   68.47    5.70
  -8  11  -4   74.00    6.25
  -8  11  -4   69.34    5.76
  -8 -11   4   72.07    5.06
   8  11   4   67.76    5.34
  -8 -11  -4   76.33    7.46
  -8  11   4   69.70    4.44
  -8  11   4   67.21    3.60
  -8  11   4   71.69    5.06
   8  11  -4   77.15    6.54
   8  11  -4   58.20    8.21
   8  12   4   48.91    4.87
  -8  12  -4   48.44    5.17
  -8 -12   4   50.46    4.52
  -8 -12  -4   47.66    4.31
  -8  12   4   53.25    3.21
  -8  12   4   49.55    2.86
  -8  12   4   49.32    3.01
   8  12  -4   43.33    7.04
   8  12  -4   54.36    6.12
   8  13   4  101.16   10.90
  -8  13  -4  104.93    8.33
  -8  13  -4   93.83    7.75
  -8 -13   4   90.68    6.76
  -8 -13  -4   94.79    6.41
  -8  13   4   95.12    4.58
  -8  13   4   98.83    6.93
  -8  13   4   93.65    4.57
   8  13  -4   89.26    9.76
   8  13  -4  110.89   13.91
   9   0   4  396.52   17.14
   9   0  -4  394.35   14.53
   9   0  -4  397.40   18.00
  -9   0   4  382.93   15.24
  -9   0  -4  436.22   20.81
   9   1   4   38.07    3.03
  -9   1  -4   44.70    4.11
   9  -1  -4   34.00    4.88
   9  -1  -4   34.32    2.75
  -9  -1   4   34.30    2.41
   9  -1   4   28.94    4.72
  -9   1   4   32.54    2.42
   9   1  -4   36.35    2.13
   9   1  -4   37.43    3.41
  -9  -1  -4   42.38    4.18
   9   2   4  277.87   12.01
  -9   2  -4  307.15   18.68
   9  -2  -4  269.08   11.87
   9  -2  -4  258.95    9.12
  -9  -2   4  274.33   10.74
  -9  -2  -4  288.86   14.44
   9  -2   4  278.79   12.13
  -9   2   4  264.40   10.31
   9   2  -4  266.20   10.00
   9   2  -4  277.92   13.25
   9   3   4    5.64    1.69
  -9   3  -4    5.89    2.28
   9  -3  -4    4.78    1.63
   9  -3  -4    6.85    1.43
  -9  -3   4    4.35    1.33
  -9  -3  -4    4.40    2.28
  -9   3   4    5.75    1.28
   9   3  -4    5.85    2.01
   9   3  -4    4.15    1.99
   9  -3   4    6.65    1.70
   9   4   4   86.17    4.92
  -9   4  -4   96.26    6.19
   9  -4  -4   80.22    6.57
   9  -4  -4   82.07    3.22
  -9  -4   4   88.88    5.98
  -9  -4  -4   77.32    5.89
   9  -4   4   82.81    5.01
  -9   4   4   84.17    3.92
   9   4  -4   86.25    5.71
   9   4  -4   80.85    4.14
   9   5   4   56.58    4.02
  -9   5  -4   54.10    4.81
   9  -5  -4   50.68    3.56
   9  -5  -4   58.29    2.48
  -9  -5   4   53.25    3.48
  -9  -5  -4   48.78    4.64
  -9   5   4   57.90    3.09
   9   5  -4   56.64    4.73
   9   5  -4   52.05    3.50
   9  -5   4   52.90    4.17
   9   6   4    1.21    1.54
  -9   6  -4    1.67    1.85
   9  -6  -4    2.16    1.22
  -9  -6   4    2.55    1.24
  -9  -6  -4    2.24    1.67
   9  -6   4    0.90    0.67
   9  -6   4   -0.61    1.58
  -9   6   4    2.69    1.30
  -9   6   4    2.47    1.05
   9   6  -4    3.18    1.38
   9   6  -4    2.87    1.87
   9   7   4   23.25    2.85
  -9   7  -4   22.09    3.47
   9  -7  -4   20.12    2.28
  -9  -7   4   24.92    2.45
  -9   7   4   22.69    2.39
  -9   7   4   20.61    1.96
   9   7  -4   26.75    3.51
   9   7  -4   21.55    4.33
  -9  -7  -4   17.54    3.11
   9   8   4  212.42   10.62
  -9   8  -4  242.08   13.06
  -9  -8   4  218.37   10.49
  -9  -8  -4  216.55   11.47
  -9   8   4  214.92   11.07
  -9   8   4  233.44    9.90
   9   8  -4  237.37   12.90
   9   8  -4  235.49   11.51
   9   9   4    3.08    1.55
  -9   9  -4    2.10    1.94
  -9  -9   4    0.59    1.46
  -9   9   4   -0.07    1.14
  -9   9   4    1.70    0.87
  -9   9   4    1.61    1.06
   9   9  -4    1.58    1.89
   9   9  -4   -0.69    2.89
  -9  -9  -4    2.49    2.76
   9  10   4  122.50    7.56
  -9  10  -4  136.28    8.92
  -9 -10   4  126.14    7.47
  -9 -10  -4  118.01    7.85
  -9  10   4  134.47    5.47
  -9  10   4  130.33    6.15
  -9  10   4  132.63    5.92
   9  10  -4  130.99    8.54
   9  10  -4  138.25    8.94
   9  11   4   11.76    2.78
  -9 -11   4   15.80    2.59
  -9  11   4   13.15    1.54
  -9  11   4    0.04    2.76
  -9  11   4    9.60    2.80
   9  11  -4    7.32    4.85
   9  11  -4   11.12    3.35
  -9 -11  -4   17.35    2.64
   9  12   4   75.48    9.68
  -9  12  -4   84.96    7.78
  -9  12  -4   81.24    6.73
  -9 -12   4   78.18    9.00
  -9 -12  -4   79.54    6.06
  -9  12   4   85.15    5.71
  -9  12   4   90.04    4.71
  -9  12   4   77.66    6.08
   9  12  -4   83.13    9.75
   9  12  -4   90.51    7.89
 -10   0  -4  100.71   11.37
  10   0  -4   96.14    4.02
  10   0  -4  100.14    6.00
 -10   0   4   93.11    4.75
  10   0   4  102.80    5.75
  10   1   4  249.68   11.39
 -10   1  -4  274.96   14.45
  10  -1  -4  228.93    8.61
  10  -1  -4  234.97   11.54
 -10  -1   4  232.33    9.67
 -10  -1  -4  253.98   14.13
  10  -1   4  235.31   14.24
 -10   1   4  233.13    9.79
  10   1  -4  235.93   11.05
  10   1  -4  236.05   11.81
  10   2   4   77.85    4.96
 -10   2  -4   82.19    6.38
  10  -2  -4   72.53    4.70
  10  -2  -4   68.34    3.11
 -10  -2   4   74.81    4.02
 -10   2   4   74.81    4.00
  10   2  -4   74.80    5.33
  10   2  -4   74.65    5.13
  10  -2   4   71.79    4.93
 -10  -2  -4   77.17    6.40
  10   3   4  222.42   10.24
 -10   3  -4  230.47   12.66
  10  -3  -4  200.30    9.55
  10  -3  -4  202.97    7.54
 -10  -3   4  195.89   11.02
 -10  -3  -4  225.45   12.82
  10  -3   4  207.90   10.23
 -10   3   4  217.69   11.53
  10   3  -4  226.14   11.53
  10   3  -4  215.50   11.11
  10   4   4    6.28    1.90
 -10   4  -4    5.61    4.01
  10  -4  -4    5.89    1.60
  10  -4  -4    6.17    1.04
 -10  -4   4    3.67    1.54
 -10  -4  -4    5.68    2.39
  10  -4   4    4.58    1.90
 -10   4   4    5.94    2.38
  10   4  -4    6.46    2.24
  10   4  -4    1.62    2.38
  10   5   4  184.54    9.23
 -10   5  -4  186.05   11.01
  10  -5  -4  164.01    8.04
  10  -5  -4  170.24    6.48
 -10  -5   4  175.77    8.16
 -10  -5  -4  160.15    9.99
  10  -5   4  179.01   12.35
 -10   5   4  180.18    7.68
  10   5  -4  183.44   10.28
  10   5  -4  173.97    8.08
  10   6   4   91.28    5.82
 -10   6  -4   89.39    6.92
  10  -6  -4   80.68    4.73
 -10  -6   4   85.26    5.00
  10  -6   4   84.62    5.90
 -10   6   4   93.94    4.68
  10   6  -4   90.56    5.33
  10   6  -4   94.77    6.92
 -10  -6  -4   83.41    6.44
  10   7   4  147.66    8.24
 -10   7  -4  157.33    9.73
  10  -7  -4  127.79    6.68
 -10  -7   4  143.12    7.48
 -10  -7  -4  130.04   12.13
 -10   7   4  155.53    6.80
  10   7  -4  142.79   10.85
  10   7  -4  149.27    9.65
  10   8   4   68.73    4.88
 -10   8  -4   62.80    9.72
 -10  -8   4   65.70    4.79
 -10  -8  -4   65.15    8.70
 -10   8   4   74.00    4.07
  10   8  -4   72.17    5.53
  10   8  -4   76.30    6.38
  10   9   4   63.20    5.09
 -10   9  -4   71.31    6.64
 -10  -9   4   66.50    7.03
 -10  -9  -4   64.33    5.78
 -10   9   4   73.65    5.85
  10   9  -4   72.27    6.54
  10   9  -4   64.09    8.55
  10  10   4   25.79    3.57
 -10  10  -4   29.26    4.61
 -10 -10   4   21.74    3.49
 -10 -10  -4   25.86    3.90
 -10  10   4   29.51    2.62
 -10  10   4   27.07    2.12
  10  10  -4   30.26    4.36
  10  10  -4   25.08    4.23
  11   0   4  189.48    9.77
  11   0  -4  180.84    7.35
  11   0  -4  187.25    9.98
 -11   0   4  178.84    8.34
 -11   0  -4  214.16   12.98
  11   1   4  104.18    6.42
  11  -1  -4  100.38    4.44
  11  -1  -4  104.52    6.41
 -11  -1   4   98.77    5.22
 -11   1  -4  120.68    8.63
 -11  -1  -4  113.25    8.55
  11  -1   4  103.83    6.50
 -11   1   4  100.78    5.36
  11   1  -4  103.83    4.64
  11   1  -4  104.10    6.82
 -11   2  -4  115.33   12.79
  11  -2  -4  104.95    6.18
  11  -2  -4  105.96    4.51
 -11  -2   4  103.80    7.62
  11   2   4  113.79    6.57
 -11  -2  -4  120.56   13.11
  11  -2   4  108.89    6.62
 -11   2   4   92.82    7.66
  11   2  -4  113.93    5.21
  11   2  -4  109.41    7.27
  11   3   4  150.00    8.09
  11  -3  -4  130.09    9.89
  11  -3  -4  138.33    7.19
 -11  -3   4  138.98    6.97
 -11   3  -4  164.76   10.81
 -11  -3  -4  155.31   10.50
  11  -3   4  140.64    8.13
 -11   3   4  151.26    7.01
  11   3  -4  148.94    6.73
  11   3  -4  151.40    9.03
  11   4   4   20.39    2.96
 -11   4  -4   22.21    3.93
  11  -4  -4   19.58    2.52
  11  -4  -4   17.75    2.61
 -11  -4   4   18.02    2.37
 -11  -4  -4   15.92    3.82
  11  -4   4   17.62    2.90
 -11   4   4   20.26    2.38
  11   4  -4   19.16    3.43
  11   4  -4   20.41    2.34
  11   5   4   52.84    4.46
  11  -5  -4   52.16    2.80
  11  -5  -4   48.73    3.75
 -11  -5   4   51.19    3.77
 -11   5  -4   55.07    5.96
 -11  -5  -4   53.83    5.51
  11  -5   4   49.57    6.83
 -11   5   4   52.21    3.61
  11   5  -4   54.82    5.33
  11   5  -4   49.55    5.65
  11   6   4   10.62    2.36
 -11   6  -4   11.54    3.14
  11  -6  -4    6.32    1.82
 -11  -6   4    8.04    2.02
 -11  -6  -4    0.61    2.81
  11  -6   4    8.24    2.52
 -11   6   4    9.23    2.94
  11   6  -4    7.79    2.07
  11   6  -4   12.38    4.61
  11   7   4  119.50    7.63
 -11   7  -4  131.40    9.51
  11  -7  -4  112.50    5.98
 -11  -7   4  111.30    6.77
 -11  -7  -4   94.55   12.06
 -11   7   4  126.79    6.36
  11   7  -4  117.10    7.23
  11   7  -4  130.81    9.16
 -11   8  -4   63.06    6.53
 -11  -8   4   58.62    7.11
  11   8   4   54.25    4.88
 -11  -8  -4   55.74    5.88
 -11   8   4   66.04    4.24
  11   8  -4   61.05    5.20
  11   8  -4   64.96    6.44
  11   9   4   81.43    6.08
 -11   9  -4   84.79    8.21
 -11  -9   4   85.76    6.18
 -11  -9  -4   85.76    7.23
 -11   9   4   89.43    7.43
  11   9  -4   86.40    6.88
  11   9  -4   86.64    8.01
  12   0   4  124.78    7.56
  12   0  -4  123.91    7.67
  12   0  -4  110.19    7.03
 -12   0   4  119.96    6.47
 -12   0  -4  136.43   10.44
 -12   1  -4    4.14    3.12
  12  -1  -4    6.46    2.03
 -12  -1   4    4.74    1.62
 -12  -1  -4    2.37    2.95
  12  -1   4    4.14    2.07
 -12   1   4    3.39    2.67
  12   1  -4    2.83    2.10
  12   1  -4    3.34    2.18
  12   2   4  148.71    8.61
 -12   2  -4  171.33   11.66
  12  -2  -4  136.27    7.93
  12  -2  -4  131.49    7.64
 -12  -2   4  127.02    9.61
 -12  -2  -4  159.06   11.73
  12  -2   4  145.45   11.88
 -12   2   4  140.12    7.49
  12   2  -4  150.53    6.78
  12   2  -4  150.69    9.27
  12   3   4   -0.15    1.44
 -12   3  -4    0.83    2.09
  12  -3  -4    0.85    1.31
  12  -3  -4    0.46    2.01
 -12  -3   4   -1.71    1.18
 -12  -3  -4    3.24    3.42
  12  -3   4    0.79    1.50
 -12   3   4   -1.77    1.17
  12   3  -4    2.31    2.62
  12   3  -4   -0.09    1.06
  12   4   4   38.12    3.98
 -12   4  -4   41.21    5.52
  12  -4  -4   33.18    3.36
  12  -4  -4   33.60    3.59
 -12  -4   4   32.64    3.34
 -12  -4  -4   34.58    5.36
  12  -4   4   33.86    4.10
 -12   4   4   38.07    3.41
  12   4  -4   39.22    4.62
  12   4  -4   36.26    3.12
  12   5   4    1.10    1.46
 -12   5  -4   -0.89    1.94
  12  -5  -4   -0.27    1.09
  12  -5  -4    0.39    0.81
 -12  -5   4   -0.04    1.86
 -12  -5  -4    2.89    1.88
  12  -5   4   -0.11    2.37
 -12   5   4   -1.77    1.87
  12   5  -4   -0.61    1.68
  12   5  -4   -1.05    1.13
  12   6   4  120.16    7.78
 -12   6  -4  124.12   10.02
  12  -6  -4  106.03    6.02
 -12  -6   4  108.98    6.89
 -12  -6  -4  102.01    8.92
  12  -6   4  102.01    7.49
 -12   6   4  117.39    6.56
  12   6  -4  106.09   12.54
  12   6  -4  107.85    6.55
 -13   0  -4    6.84    3.48
  13   0   4    3.58    2.35
  13   0  -4    4.60    2.32
  13   0  -4    4.31    1.45
 -13   0   4    5.21    1.90
  13   1   4   89.89    6.54
 -13   1  -4  108.39    9.37
  13  -1  -4   88.40    6.43
  13  -1  -4   82.00    4.47
 -13  -1   4   78.52    5.40
 -13  -1  -4   89.30   13.91
  13  -1   4   85.32    6.70
 -13   1   4   83.64    5.57
  13   1  -4   84.23    4.73
  13   1  -4   86.44    6.78
  13   2   4   11.76    2.75
 -13   2  -4    5.41    6.35
  13  -2  -4    8.97    2.40
  13  -2  -4    9.53    1.59
 -13  -2   4   -0.04    3.39
 -13  -2  -4    8.86    4.11
  13  -2   4    9.17    4.36
 -13   2   4   10.85    2.27
  13   2  -4    7.83    1.89
  13   2  -4    6.78    2.94
  13   3   4   71.55    5.93
 -13   3  -4   85.83    8.42
  13  -3  -4   66.30    3.79
  13  -3  -4   64.00    7.26
 -13  -3   4   63.07    4.86
 -13  -3  -4   72.73    8.18
  13  -3   4   70.21    6.06
 -13   3   4   73.95    5.04
  13   3  -4   62.38    6.34
  13   3  -4   57.55    9.49
   0   0   5    0.36    0.86
   0   0  -5    0.31    0.17
   0   0  -5    0.50    0.35
   0   1   5   -1.08    1.33
   0   1  -5    0.13    0.23
   0   1  -5    0.10    0.38
   0  -1   5   -1.19    0.79
   0   2   5  112.15    4.96
   0  -2   5  109.98    4.58
   0   2  -5  107.96    3.48
   0   3   5    0.25    0.94
   0   3  -5    0.02    0.65
   0  -3   5   -0.77    0.77
   0   3  -5    0.44    0.41
   0   4  -5   41.16    2.43
   0   4   5   41.13    3.04
   0   4  -5   43.15    2.57
   0   4  -5   44.02    2.54
   0  -4   5   39.44    2.49
   0   5   5    0.44    1.07
   0   5  -5    0.12    0.60
   0   5  -5    0.01    1.24
   0  -5   5    0.57    0.76
   0   5  -5    0.32    0.58
   0   6   5   12.02    0.43
   0   6  -5   12.54    1.33
   0   6  -5   11.32    1.39
   0   6  -5   10.83    1.21
   0  -6   5   10.96    1.38
   0   6   5   13.26    2.01
   0   7  -5    0.29    0.71
   0   7   5    0.64    1.03
   0   7   5   -0.19    0.31
   0   7  -5    0.46    0.74
   0   7  -5   -0.63    0.65
   0   8   5   -1.17    1.07
   0   8   5   -0.05    0.64
   0   8  -5    1.61    1.31
   0   8  -5   -0.58    0.98
   0   8  -5    0.24    0.77
   0   9   5    0.57    1.70
   0   9   5   -0.03    0.48
   0   9  -5    0.24    0.82
   0   9  -5   -0.19    0.59
   0  10   5    6.17    1.69
   0  10   5    4.04    0.95
   0  10  -5    3.14    0.93
   0  10  -5    4.80    1.39
   0  11  -5   -0.16    0.63
   0  11   5    0.16    1.23
   0  11   5   -0.59    1.12
   0  11  -5    0.01    1.05
   0  12   5  158.82    8.19
   0  12   5  160.66    6.19
   0  12  -5  144.61   10.55
   0  12  -5  161.15    5.73
   0  13   5    0.21    2.14
   0  13   5    1.00    0.89
   0  13  -5   -0.87    1.41
   0  13  -5    0.31    0.65
   0  14   5    4.76    1.55
   0  14  -5    9.08    2.36
   0  15   5    1.29    1.25
   0  15  -5    1.23    3.13
   0  15  -5    0.03    1.70
  -1   0  -5    0.50    0.25
   1   0   5    0.03    0.76
  -1   0   5   -0.83    0.82
  -1   0  -5   -0.27    0.20
   1   1   5   34.80    2.56
  -1   1  -5   35.13    1.14
  -1  -1   5   34.92    2.44
  -1   1   5   32.10    3.84
   1  -1   5   32.17    2.22
   1   1  -5   33.17    1.06
   1   1  -5   33.55    1.20
  -1  -1  -5   31.16    1.01
   1   2   5    1.01    1.03
  -1   2  -5    0.75    0.46
  -1  -2   5    1.06    0.94
  -1   2  -5    0.87    0.68
  -1  -2  -5    1.26    0.25
   1  -2   5    2.19    0.86
  -1   2   5    1.21    1.03
   1   2  -5    0.51    0.95
   1   2  -5   -0.13    0.27
   1   2  -5    0.79    0.38
   1   3   5  210.15    8.71
   1   3   5  216.48    4.90
  -1   3  -5  210.37    6.31
  -1   3  -5  211.64    6.43
  -1  -3   5  204.81    8.01
  -1  -3  -5  194.28    4.46
   1  -3   5  206.57    7.49
  -1   3   5  211.92    8.57
   1   3  -5  209.86    6.06
   1   3  -5  206.83    8.02
   1   3  -5  206.52    5.80
   1   4   5    3.31    0.29
   1   4   5    2.94    1.37
  -1   4  -5    3.90    1.16
  -1   4  -5    3.81    0.73
  -1  -4   5    2.21    1.11
  -1  -4  -5    3.95    0.42
   1  -4   5    3.21    1.00
  -1   4   5    3.17    1.37
   1   4  -5    2.57    0.62
   1   4  -5    2.77    0.71
   1   4  -5    2.67    1.15
   1   5   5    8.88    0.49
   1   5   5    8.26    1.79
  -1   5  -5    9.88    1.08
  -1  -5   5   10.19    1.43
  -1   5  -5    9.45    1.07
  -1   5   5   11.32    2.89
  -1  -5  -5    8.88    0.45
   1  -5   5    9.45    1.26
   1   5  -5   10.50    1.10
   1   5  -5   10.26    1.41
  -1   6  -5    1.12    1.94
   1   6   5   10.28    0.95
   1   6   5   11.70    1.94
  -1   6  -5   10.00    1.22
  -1  -6   5    9.94    1.37
  -1  -6  -5   10.27    0.56
   1  -6   5   10.35    1.93
  -1   6   5   10.31    1.85
   1   6  -5   11.71    1.28
   1   6  -5    9.59    1.43
   1   7   5   12.89    1.97
   1   7   5   10.28    1.20
  -1   7  -5   10.57    1.40
  -1   7  -5   11.80    1.33
   1  -7   5   11.32    1.13
  -1   7   5   10.19    1.87
  -1   7   5    9.88    0.67
  -1   7   5   10.40    0.52
   1   7  -5   11.42    1.42
   1   7  -5    7.35    2.12
   1   8   5    1.55    1.17
   1   8   5    1.05    0.53
  -1   8  -5    2.54    0.87
  -1   8  -5    0.00    0.60
  -1   8  -5    0.86    0.87
   1   8  -5    0.69    0.77
  -1   8   5   -0.41    1.12
  -1   8   5    0.72    0.28
  -1   8   5    0.01    0.37
   1   8  -5    1.24    0.86
  -1  -8  -5   -0.29    0.26
   1   9   5    1.23    0.80
  -1   9  -5    2.84    0.74
  -1   9  -5    2.52    1.16
  -1   9  -5    5.03    1.93
  -1   9   5    2.14    2.29
  -1   9   5    2.56    0.63
   1   9  -5    2.17    0.96
   1   9  -5    2.62    1.17
   1  10   5   19.84    1.44
  -1  10  -5   16.30    2.30
  -1  10  -5   21.41    2.17
  -1  10  -5   19.93    1.33
  -1 -10  -5   18.99    1.22
  -1  10   5   21.46    2.51
  -1  10   5   18.99    1.32
   1  10  -5   16.86    2.12
   1  10  -5   19.99    1.63
   1  11   5   99.97    5.41
  -1  11  -5   93.00    5.30
  -1  11  -5   99.66    3.45
  -1  11  -5   97.77    5.30
  -1 -11  -5   92.37    3.49
  -1  11   5   94.19    5.63
  -1  11   5  104.92    5.10
   1  11  -5   94.31    4.05
   1  11  -5   87.94    5.11
   1  12   5   22.50    2.09
  -1  12  -5   19.46    4.27
  -1  12  -5   24.00    1.37
  -1  12  -5   24.22    2.78
  -1  12   5   21.50    2.83
  -1  12   5   24.89    1.86
   1  12  -5   20.53    2.63
   1  12  -5   28.91    4.50
  -1  13  -5   -0.20    0.53
   1  13   5    1.73    1.38
   1  13   5   -0.25    1.02
  -1  13  -5   -0.01    1.36
  -1  13  -5    0.29    1.42
  -1  13   5    2.50    1.31
  -1  13   5    0.88    0.85
   1  13  -5    1.13    1.20
   1  13  -5   -0.04    1.49
   1  14   5    2.86    1.33
  -1  14  -5    2.21    1.74
  -1  14  -5    1.74    1.65
  -1  14   5    0.01    0.85
  -1  14   5    1.08    1.10
   1  14  -5    0.16    1.88
   1  14  -5    2.30    0.86
   1  15   5   18.03    4.19
  -1  15  -5   23.38    3.68
  -1  15  -5   20.10    3.33
  -1  15   5   18.31    1.82
  -1  15   5   22.31    2.33
   1  15  -5   21.66    3.87
  -2   0  -5   -0.20    0.43
   2   0   5    0.86    0.77
  -2   0   5    0.32    0.86
   2   0  -5   -0.33    0.87
   2   1   5   38.84    2.58
   2   1   5   42.01    1.30
  -2   1  -5   37.98    1.67
  -2  -1   5   39.28    2.72
   2  -1   5   41.46    2.40
   2   1  -5   40.31    2.79
   2   1  -5   39.01    1.25
   2   1  -5   39.55    0.85
  -2   1   5   36.31    2.77
  -2  -2   5    4.23    1.31
   2   2   5    5.30    1.29
   2   2   5    3.94    0.71
  -2   2  -5    4.33    0.75
   2  -2   5    5.41    1.03
  -2   2   5    3.76    1.34
   2   2  -5    4.68    1.28
   2   2  -5    3.64    0.30
   2   2  -5    3.13    0.84
  -2   3  -5   36.64    1.70
   2   3   5   35.67    1.53
   2   3   5   34.81    2.69
  -2   3  -5   35.44    2.53
  -2  -3   5   36.20    2.47
   2  -3   5   35.30    2.12
  -2   3   5   28.62    4.14
   2   3  -5   36.34    1.48
   2   3  -5   35.00    2.58
   2   4   5   30.31    1.48
   2   4   5   32.72    2.65
  -2   4  -5   32.75    1.73
  -2   4  -5   34.03    2.63
  -2  -4   5   34.56    2.48
   2  -4   5   32.62    1.91
  -2   4   5   31.47    2.63
   2   4  -5   32.97    2.43
   2   4  -5   31.38    2.42
   2   5   5    0.42    0.56
  -2   5  -5    0.25    0.61
  -2   5  -5   -0.66    1.01
  -2  -5   5    0.52    0.81
  -2  -5  -5   -0.09    0.26
   2  -5   5   -0.54    0.61
   2   5  -5   -0.14    0.60
   2   5  -5   -0.52    0.84
  -2   5   5    1.19    1.55
   2   6   5    6.02    1.12
  -2   6  -5    8.69    1.26
  -2   6  -5    9.00    1.21
   2   6  -5    8.83    1.88
   2  -6   5    8.23    1.02
  -2   6   5    9.60    1.78
   2   6  -5    9.84    1.50
  -2   7  -5   38.26    2.34
   2   7   5   33.83    1.56
  -2   7  -5   35.37    2.29
  -2  -7  -5   41.24    1.49
   2  -7   5   37.66    2.55
  -2   7   5   37.74    2.98
  -2   7   5   38.91    0.80
  -2   7   5   36.46    0.88
   2   7  -5   36.64    3.29
   2   7  -5   33.05    3.69
   2   8   5    1.26    0.62
  -2   8  -5    1.05    0.93
  -2   8  -5    1.51    0.99
  -2  -8  -5    0.79    0.55
  -2   8   5    0.09    1.21
  -2   8   5    1.31    0.55
   2   8  -5   -0.17    0.88
   2   8  -5    0.71    0.90
  -2   8   5    0.44    0.39
  -2   9  -5   -0.03    1.13
   2   9   5    0.65    0.75
  -2   9  -5    1.44    1.83
  -2  -9  -5    1.41    0.65
  -2   9   5    0.77    2.06
  -2   9   5    1.18    0.58
  -2   9   5    2.44    0.77
   2   9  -5    1.86    1.06
   2   9  -5    1.80    0.98
   2  10   5   12.59    1.42
  -2  10  -5   10.09    1.98
  -2  10  -5   10.61    1.94
  -2 -10  -5   16.35    1.18
  -2  10   5    9.55    1.20
  -2  10   5    9.46    1.54
   2  10  -5   12.53    3.03
   2  10  -5    9.40    1.55
  -2  10   5   10.39    2.07
   2  11   5   25.02    2.98
  -2  11  -5   21.26    2.60
  -2  11  -5   20.97    2.60
  -2 -11  -5   19.39    2.38
  -2  11   5   19.52    2.61
  -2  11   5   21.81    1.20
  -2  11   5   24.08    1.44
   2  11  -5   25.18    4.15
   2  11  -5   20.26    1.95
   2  12   5    9.68    1.58
  -2  12  -5    8.44    2.10
  -2  12  -5   -0.02    2.08
  -2 -12  -5    7.59    1.24
  -2  12   5    9.31    2.00
  -2  12   5    9.67    0.97
  -2  12   5    9.43    1.20
   2  12  -5   11.27    2.23
   2  12  -5    9.83    2.23
   2  13   5    6.91    1.73
  -2  13  -5    7.82    2.27
  -2  13  -5    7.51    2.26
  -2 -13  -5    8.61    1.39
  -2  13   5   10.26    2.04
  -2  13   5    9.16    1.12
  -2  13   5    9.77    1.37
   2  13  -5    8.98    2.49
   2  13  -5    7.10    2.23
   2  14   5    4.58    2.69
  -2  14  -5    7.00    3.57
  -2  14  -5    7.94    2.18
  -2 -14  -5    3.19    1.32
  -2  14   5    3.75    1.08
  -2  14   5    6.28    1.33
   2  14  -5    6.55    2.51
   2  14  -5    7.35    1.98
   3   0   5   -0.42    0.80
  -3   0  -5    0.79    0.99
   3   0  -5    0.29    0.99
   3   0   5    0.26    0.45
  -3   0   5   -0.02    0.97
  -3  -1   5    1.63    1.26
   3   1   5    3.03    1.09
   3   1   5    2.54    0.87
  -3   1  -5    0.96    0.84
   3  -1  -5    2.31    1.30
  -3  -1  -5    2.34    1.26
   3  -1   5    1.37    1.00
  -3   1   5    2.64    1.25
   3   1  -5    2.12    1.98
   3   1  -5    1.94    0.52
   3   2   5   64.13    3.62
  -3   2  -5   69.00    2.83
   3   2   5   63.45    2.08
   3  -2  -5   66.42    3.95
  -3  -2   5   78.36    3.76
  -3  -2  -5   61.15    2.60
   3  -2   5   69.12    3.06
  -3   2   5   66.08    3.86
   3   2  -5   62.48    3.83
   3   2  -5   62.91    2.71
   3   3   5   38.29    2.05
  -3   3  -5   41.61    2.16
  -3  -3   5   39.01    2.85
  -3  -3  -5   35.68    1.78
   3  -3   5   41.64    2.16
  -3   3   5   39.02    4.49
   3   3  -5   38.66    2.87
   3   3  -5   38.74    1.70
  -3   4  -5    0.48    1.37
   3   4   5    1.20    0.52
  -3  -4   5    0.03    1.86
  -3   4   5    2.53    1.25
  -3  -4  -5    2.31    0.66
   3  -4   5    0.73    0.80
   3   4  -5    2.60    1.19
   3   4  -5    1.70    1.17
   3   5   5   73.67    2.57
  -3   5  -5   81.66    4.95
  -3   5  -5   85.83    3.51
  -3  -5   5   72.97    3.88
   3  -5   5   81.79    4.08
  -3  -5  -5   80.00    3.56
  -3   5   5   77.20    4.40
   3   5  -5   83.41    4.18
   3   5  -5   75.25    3.19
   3   6   5    0.71    0.54
  -3   6  -5   -0.58    1.26
  -3   6  -5   -0.66    0.85
  -3  -6  -5    0.58    0.53
   3  -6   5    0.97    0.56
  -3   6   5    0.06    1.06
   3   6  -5   -0.20    1.20
   3   6  -5   -0.21    1.00
   3   7   5    3.64    1.59
  -3   7  -5   10.56    1.41
  -3   7  -5   11.50    1.46
  -3  -7  -5    9.56    0.95
   3  -7   5    7.83    0.87
  -3   7   5    9.47    1.79
   3   7  -5   11.76    1.63
   3   7  -5    9.31    1.37
  -3   8  -5    0.57    0.96
   3   8   5   -0.42    1.05
  -3   8  -5    0.23    0.91
  -3  -8  -5   -0.15    0.94
  -3   8   5    0.28    0.24
  -3   8   5    0.72    0.44
   3   8  -5    0.49    0.91
   3   8  -5    0.26    0.97
  -3   8   5    0.44    1.05
   3   9   5    0.66    1.40
  -3   9  -5    2.54    1.19
  -3   9  -5    4.43    2.02
  -3  -9  -5    2.99    1.25
  -3   9   5    1.43    0.41
  -3   9   5    2.61    2.08
  -3   9   5    1.42    0.73
   3   9  -5    1.35    1.14
   3   9  -5    2.50    1.24
  -3  10  -5    4.43    1.45
   3  10   5    3.21    1.04
  -3  10  -5    5.21    1.44
  -3 -10  -5    1.60    0.92
  -3  10   5    3.19    0.60
  -3  10   5    1.71    0.52
  -3  10   5    1.60    2.29
   3  10  -5    1.39    1.46
   3  10  -5    2.65    1.23
   3  11   5   20.26    2.02
  -3  11  -5   18.58    2.65
  -3  11  -5   16.71    2.66
  -3 -11  -5   22.38    1.80
  -3  11   5   17.87    2.43
  -3  11   5   19.65    1.67
   3  11  -5   22.91    2.75
   3  11  -5   18.51    2.15
  -3  11   5   20.65    1.30
   3  12   5    1.45    1.06
  -3  12  -5    0.23    1.37
  -3  12  -5   -0.65    1.38
  -3 -12  -5    0.24    0.85
  -3  12   5    0.20    0.66
  -3  12   5    0.64    1.18
  -3  12   5    0.17    0.58
   3  12  -5    2.57    1.52
   3  12  -5    0.98    1.02
   3  13   5    1.05    1.95
  -3  13  -5   -0.05    1.50
  -3  13  -5    1.28    1.55
  -3 -13  -5   -0.02    1.53
  -3  13   5    0.05    0.80
  -3  13   5    0.42    1.07
   3  13  -5   -0.26    1.70
   3  13  -5    2.41    1.07
   3  14   5   24.18    2.77
  -3  14  -5   19.47    3.36
  -3  14  -5   18.76    3.32
  -3 -14  -5   18.64    2.15
  -3  14   5   20.13    1.91
  -3  14   5   19.43    2.48
   3  14  -5   21.50    3.82
   3  14  -5   22.03    2.23
   4   0   5   -0.44    0.76
  -4   0  -5    0.59    0.72
   4   0   5    0.71    0.82
   4   0  -5    0.00    0.19
   4   0  -5    0.51    0.96
  -4   0   5   -1.06    1.00
   4   1   5   34.09    1.63
  -4   1  -5   32.41    2.17
   4  -1  -5   32.20    2.91
  -4  -1   5   31.81    1.14
  -4  -1   5   29.28    2.70
   4  -1   5   31.20    1.71
  -4  -1  -5   31.07    3.22
   4  -1   5   31.57    2.11
  -4   1   5   33.33    2.85
   4   1  -5   33.86    2.82
   4   1  -5   30.11    1.41
   4   2   5   28.75    1.51
  -4   2  -5   28.02    1.99
   4  -2  -5   27.13    2.68
  -4  -2   5   26.66    0.94
  -4  -2   5   28.30    2.58
  -4  -2  -5   23.46    1.90
   4  -2   5   26.25    1.84
  -4   2   5   25.86    2.58
   4   2  -5   27.76    2.63
   4   2  -5   27.68    1.21
   4   3   5   83.71    2.97
  -4   3  -5   94.99    5.36
   4  -3  -5   79.85    4.67
  -4  -3   5   79.49    2.45
  -4  -3   5   69.04    6.50
   4  -3   5   90.03    3.48
  -4  -3  -5   79.08    3.43
  -4   3   5   78.01    4.46
   4   3  -5   83.83    4.59
   4   3  -5   87.61    3.09
   4   4   5    3.47    1.32
  -4   4  -5    5.54    1.93
  -4  -4   5    5.38    0.70
  -4  -4   5    4.62    1.51
  -4  -4  -5    5.38    1.04
   4  -4   5    4.75    0.92
  -4   4   5    4.68    1.52
   4   4  -5    5.05    1.52
   4   4  -5    5.44    1.60
   4   5   5   32.54    1.76
  -4   5  -5   33.55    2.31
  -4  -5   5   31.93    1.60
   4  -5   5   22.29    2.35
  -4  -5  -5   35.35    1.95
  -4   5   5   33.91    2.77
   4   5  -5   32.68    2.76
   4   5  -5   35.72    2.14
   4   6   5    1.09    0.67
  -4   6  -5    1.29    0.97
  -4  -6   5    0.22    0.69
  -4  -6  -5    1.01    1.15
   4  -6   5    1.32    0.57
  -4   6   5    1.67    1.88
   4   6  -5    0.63    1.22
   4   6  -5    0.68    0.91
   4   7   5   37.87    2.08
  -4   7  -5   42.28    2.71
  -4   7  -5   42.40    2.83
  -4  -7   5   41.59    2.18
  -4  -7  -5   40.08    2.07
   4  -7   5   37.46    1.51
  -4   7   5   39.31    0.83
  -4   7   5   40.09    1.06
  -4   7   5   41.00    3.06
   4   7  -5   45.62    3.14
   4   7  -5   43.54    4.05
   4   8   5    0.55    0.86
  -4   8  -5    1.15    1.11
  -4   8  -5    2.82    1.17
  -4  -8   5    1.94    1.45
  -4  -8  -5    0.58    0.81
   4  -8   5    0.69    0.45
  -4   8   5    1.70    0.31
  -4   8   5    1.56    0.31
  -4   8   5    1.74    1.24
   4   8  -5    2.51    1.29
   4   8  -5    0.89    1.18
   4   9   5    0.30    0.94
  -4   9  -5    2.91    1.23
  -4   9  -5    0.26    2.01
  -4  -9   5    1.30    1.00
  -4  -9  -5    0.92    0.85
  -4   9   5    2.06    0.67
  -4   9   5    1.21    0.42
  -4   9   5    2.22    1.28
   4   9  -5    1.89    2.04
   4   9  -5    1.95    1.30
  -4  10  -5    0.63    1.27
   4  10   5    0.45    1.57
  -4  10  -5   -0.07    1.21
  -4 -10   5    0.16    1.01
  -4 -10  -5    0.99    0.85
  -4  10   5    0.32    0.73
  -4  10   5    0.61    0.45
  -4  10   5    0.66    1.85
   4  10  -5    1.01    1.16
   4  10  -5    1.49    1.33
   4  11   5    1.13    1.34
  -4  11  -5   -0.15    2.68
  -4  11  -5    2.96    1.73
  -4 -11   5    2.28    1.42
  -4 -11  -5    3.76    1.16
  -4  11   5    2.37    1.11
  -4  11   5    3.98    0.69
  -4  11   5    6.37    2.31
   4  11  -5    3.01    1.48
   4  11  -5    4.06    1.81
   4  12   5   -0.68    1.03
  -4  12  -5    0.09    1.32
  -4  12  -5   -0.03    1.37
  -4 -12  -5   -0.30    1.37
  -4  12   5   -0.01    0.91
  -4  12   5   -0.08    0.86
  -4  12   5    0.15    1.03
   4  12  -5    0.31    1.04
   4  12  -5   -0.82    1.45
   4  13   5    7.18    1.73
  -4  13  -5    1.63    3.35
  -4  13  -5    5.30    2.16
  -4 -13  -5    3.68    1.37
  -4  13   5    3.17    0.92
  -4  13   5    3.26    0.99
   4  13  -5    5.82    1.56
   4  13  -5    4.49    2.38
   4  14   5   -1.16    1.36
  -4  14  -5   -0.79    1.62
  -4  14  -5    0.66    2.64
  -4 -14  -5    0.02    1.04
   4  14  -5    1.31    1.12
   4  14  -5    2.46    1.92
  -5   0  -5    0.42    0.88
   5   0   5    0.03    0.63
   5   0  -5    0.14    1.07
   5   0  -5    0.21    0.37
  -5   0   5   -0.08    0.36
  -5   0   5    0.36    1.03
   5   1   5    7.56    1.03
  -5   1  -5    5.83    1.46
   5  -1  -5    5.85    1.75
   5  -1  -5    5.97    0.23
  -5  -1   5    7.94    0.79
  -5  -1   5    5.01    1.72
   5  -1   5    6.80    1.08
  -5  -1  -5    4.32    2.29
   5  -1   5    5.16    1.18
  -5   1   5    6.00    0.41
  -5   1   5    4.25    1.66
   5   1  -5    7.14    1.74
   5   1  -5    6.28    0.58
   5   2   5   35.06    2.76
  -5   2  -5   33.18    3.86
   5  -2  -5   35.93    3.03
  -5  -2   5   34.57    1.30
  -5  -2   5   35.14    3.05
  -5  -2  -5   31.30    2.50
   5  -2   5   34.55    2.04
   5  -2   5   33.53    2.07
  -5   2   5   34.79    2.88
   5   2  -5   24.91    4.57
   5   2  -5   32.91    2.05
  -5   3  -5    1.53    1.52
   5   3   5    0.74    1.04
   5  -3  -5   -0.26    1.14
  -5  -3   5    1.29    1.14
  -5  -3   5    0.05    0.48
  -5  -3  -5   -0.16    1.41
   5  -3   5   -0.36    0.68
  -5   3   5    0.87    1.11
   5   3  -5    1.30    0.59
   5   3  -5   -0.44    1.18
   5   4   5    0.01    0.71
  -5   4  -5    0.90    1.55
   5  -4  -5    1.14    1.17
  -5  -4   5    0.53    0.91
  -5  -4  -5    0.16    0.90
   5  -4   5    1.47    0.64
  -5   4   5    0.43    1.13
   5   4  -5   -0.04    1.23
   5   4  -5    0.86    1.93
   5   5   5    8.16    1.20
  -5   5  -5    9.77    2.48
  -5  -5   5    9.83    1.04
  -5  -5  -5    6.62    2.13
   5  -5   5    6.42    1.43
  -5   5   5    8.99    1.70
   5   5  -5    8.20    1.92
   5   5  -5   10.30    2.08
   5   6   5    2.90    1.01
  -5   6  -5    6.68    1.44
  -5  -6   5    3.68    0.97
  -5  -6  -5    4.12    1.11
   5  -6   5    4.96    1.08
  -5   6   5    3.81    0.34
  -5   6   5    3.51    2.37
  -5   6   5    4.69    0.27
   5   6  -5    3.82    1.63
   5   6  -5    5.42    1.99
  -5   7  -5   17.45    2.09
   5   7   5   16.62    1.59
  -5  -7   5   16.90    1.57
  -5  -7  -5   14.95    1.64
   5  -7   5   13.98    1.35
  -5   7   5   16.18    0.56
  -5   7   5   19.22    2.12
  -5   7   5   15.73    0.63
   5   7  -5   12.83    3.65
   5   7  -5   15.46    2.00
   5   8   5    0.83    1.31
  -5   8  -5    1.19    1.07
  -5   8  -5    0.57    1.03
  -5  -8   5    0.12    1.32
   5  -8   5    0.07    0.31
  -5  -8  -5    0.12    0.79
  -5   8   5    0.50    0.46
  -5   8   5   -0.24    1.04
  -5   8   5   -0.18    0.51
   5   8  -5    0.48    1.16
   5   8  -5   -0.10    1.07
   5   9   5    6.72    1.53
  -5   9  -5   10.28    3.02
  -5   9  -5    9.17    3.10
  -5  -9   5    8.33    1.50
  -5  -9  -5    7.00    1.44
  -5   9   5   10.44    1.04
  -5   9   5   10.36    0.72
  -5   9   5   10.22    1.82
   5   9  -5    9.48    2.10
   5   9  -5    8.15    2.04
   5  10   5   17.48    2.10
  -5  10  -5   17.95    2.56
  -5  10  -5   20.42    2.77
  -5 -10   5   13.18    2.10
  -5 -10  -5   17.84    1.89
  -5  10   5   17.20    1.04
  -5  10   5   19.98    1.11
  -5  10   5   17.27    2.22
   5  10  -5   21.93    2.56
   5  10  -5   18.07    2.70
   5  11   5    3.37    1.51
  -5  11  -5    6.11    1.88
  -5  11  -5    7.60    2.01
  -5 -11   5    7.98    2.44
  -5 -11  -5    3.96    1.38
  -5  11   5    3.43    0.76
  -5  11   5    3.82    0.79
  -5  11   5    7.85    2.41
   5  11  -5    7.77    1.75
   5  11  -5    2.96    2.06
   5  12   5   23.84    2.63
  -5  12  -5   22.50    3.07
  -5  12  -5   21.29    3.27
  -5 -12   5   19.38    2.57
  -5 -12  -5   23.88    2.29
  -5  12   5   18.90    2.11
  -5  12   5   17.26    1.49
   5  12  -5   21.53    2.70
   5  12  -5   28.03    3.63
   5  13   5    2.57    1.38
  -5  13  -5   -0.42    1.67
  -5  13  -5    1.95    2.78
  -5 -13   5   -0.53    1.38
  -5 -13  -5    0.92    1.80
   5  13  -5    0.04    1.33
   5  13  -5    0.06    2.01
  -6   0  -5   -0.18    1.71
   6   0   5   -0.90    0.76
   6   0  -5    0.73    1.17
   6   0  -5   -0.53    0.54
  -6   0   5   -0.46    1.16
  -6   0   5   -0.28    0.34
   6   1   5   36.56    2.17
  -6   1  -5   33.20    2.82
   6  -1  -5   36.52    3.06
   6  -1  -5   33.55    1.29
  -6  -1   5   35.75    1.87
  -6  -1   5   36.20    3.13
  -6  -1  -5   35.06    2.83
   6  -1   5   35.46    2.21
  -6   1   5   34.85    1.05
  -6   1   5   33.38    3.03
   6   1  -5   31.97    4.77
   6   1  -5   33.17    1.33
  -6   2  -5    2.68    1.24
   6   2   5    1.18    0.88
   6  -2  -5    3.12    1.38
   6  -2  -5    1.62    0.40
  -6  -2   5    0.81    0.57
  -6  -2   5    1.38    1.46
  -6  -2  -5    1.93    1.22
   6  -2   5    1.70    0.86
   6  -2   5    2.11    0.99
  -6   2   5    2.11    1.29
  -6   2   5    2.17    0.30
   6   2  -5    1.07    0.64
   6   2  -5    1.29    1.48
   6   3   5   -0.41    0.77
  -6   3  -5   -0.87    1.06
   6  -3  -5   -1.20    1.20
  -6  -3   5   -0.20    0.88
   6  -3   5   -1.27    0.68
  -6  -3  -5   -0.31    1.08
   6  -3   5   -0.24    0.88
  -6   3   5   -0.31    1.12
   6   3  -5   -0.30    0.64
   6   3  -5   -1.26    2.04
   6   4   5    2.65    1.02
  -6   4  -5    5.27    1.39
   6  -4  -5    1.68    1.48
  -6  -4   5    2.68    0.80
  -6  -4  -5    5.34    2.06
   6  -4   5    2.72    0.79
  -6   4   5    3.39    0.32
  -6   4   5    3.22    0.27
  -6   4   5    2.96    1.46
   6   4  -5    3.17    1.67
   6   4  -5    2.33    0.93
  -6   5  -5    0.35    1.68
   6   5   5    3.85    1.29
  -6  -5   5    0.11    1.02
  -6  -5  -5    0.15    0.93
   6  -5   5    0.15    0.52
  -6   5   5    0.44    0.20
  -6   5   5    1.04    1.05
  -6   5   5   -0.12    0.27
   6   5  -5    1.25    1.26
   6   5  -5   -0.98    0.79
   6   6   5    1.81    1.51
  -6   6  -5    2.29    1.35
  -6  -6   5    2.01    0.91
  -6  -6  -5    2.28    1.17
   6  -6   5    1.71    0.89
  -6   6   5    1.72    0.47
  -6   6   5    1.73    0.63
  -6   6   5    1.96    1.29
   6   6  -5    1.02    2.45
   6   6  -5    1.17    1.17
   6   7   5   23.69    2.03
  -6   7  -5   25.74    2.64
  -6  -7   5   24.63    2.00
  -6  -7  -5   24.22    2.29
   6  -7   5   25.12    1.07
  -6   7   5   22.48    2.52
  -6   7   5   24.63    1.21
  -6   7   5   23.43    1.47
   6   7  -5   27.43    3.04
   6   7  -5   29.05    3.75
   6   8   5    0.66    1.00
  -6   8  -5    3.21    1.29
  -6  -8   5    0.13    0.98
  -6  -8  -5   -0.01    1.03
   6  -8   5    0.66    0.27
  -6   8   5    0.04    1.14
  -6   8   5    1.15    0.39
  -6   8   5    0.25    0.47
   6   8  -5    0.79    1.42
   6   8  -5    0.22    1.27
  -6  -9   5    4.36    1.44
   6   9   5    3.25    2.26
  -6   9  -5    4.70    1.83
  -6   9  -5    3.88    1.76
   6   9  -5    4.12    1.95
   6   9  -5    3.58    2.98
  -6  -9  -5    4.31    1.42
  -6   9   5   -0.01    1.55
  -6   9   5    4.03    1.11
  -6   9   5    6.31    0.61
  -6 -10   5    2.91    2.18
   6  10   5    4.11    1.36
  -6  10  -5    3.16    1.76
  -6  10  -5    2.79    2.65
   6  10  -5    0.05    2.75
   6  10  -5    3.25    1.83
  -6 -10  -5    4.74    1.28
  -6  10   5    2.09    0.60
  -6  10   5   -0.05    1.38
  -6  10   5    2.44    0.67
  -6 -11   5    3.48    1.45
   6  11   5    2.85    1.40
  -6  11  -5    4.35    1.86
  -6  11  -5    4.10    1.69
   6  11  -5    5.62    1.94
  -6 -11  -5    2.57    1.26
  -6  11   5    0.17    0.66
  -6  11   5    0.03    1.26
  -6  11   5    1.38    0.72
  -6 -12   5   23.97    2.97
   6  12   5   29.14    3.01
  -6  12  -5   25.70    3.45
  -6  12  -5   26.40    5.94
   6  12  -5   27.07    4.18
   6  12  -5   18.82    4.97
  -6 -12  -5   23.24    2.66
  -6  12   5   25.25    3.95
  -6 -13   5    1.35    2.84
   6  13   5    4.43    1.78
  -6  13  -5    0.94    2.15
  -6  13  -5    1.40    2.26
   6  13  -5    4.19    2.59
   6  13  -5    2.46    2.93
  -6 -13  -5    6.61    2.38
  -6  13   5    0.07    2.21
   7   0  -5   -0.98    1.26
   7   0  -5   -0.45    0.67
  -7   0   5   -0.80    0.74
  -7   0   5    0.12    1.32
  -7   0  -5    0.60    1.23
   7   0   5   -0.93    0.91
   7  -1  -5    7.41    2.03
   7  -1  -5   10.17    0.65
  -7  -1   5    9.73    0.88
   7   1   5    9.94    1.49
  -7   1  -5   10.31    2.02
  -7   1   5    7.75    1.12
  -7   1   5   10.30    2.07
   7   1  -5    9.03    1.33
   7   1  -5    9.58    2.13
  -7  -1  -5    9.18    2.02
   7  -1   5   10.48    1.51
   7  -2  -5   43.30    3.45
   7  -2  -5   41.07    1.30
  -7  -2   5   43.56    1.88
  -7   2  -5   45.48    3.50
   7   2   5   42.33    2.60
  -7   2   5   40.53    1.94
  -7   2   5   41.58    3.51
   7   2  -5   42.00    1.88
   7   2  -5   39.97    3.69
  -7  -2  -5   41.07    3.40
   7  -2   5   43.99    2.82
   7  -3  -5    9.37    2.05
  -7  -3   5   11.44    1.71
   7   3   5   12.35    1.57
  -7   3  -5   10.16    2.12
  -7   3   5   10.88    0.72
  -7   3   5   11.05    2.10
   7   3  -5   11.17    1.20
   7   3  -5    9.98    2.35
  -7  -3  -5   10.60    2.12
   7  -3   5   12.66    1.20
   7  -3   5   11.58    1.75
   7  -4  -5    0.34    1.12
  -7  -4   5    0.39    0.64
   7   4   5   -0.98    1.36
  -7   4  -5   -0.61    1.15
  -7   4   5    0.16    1.08
  -7   4   5    0.31    0.60
   7   4  -5    0.45    1.31
   7   4  -5   -0.17    0.73
  -7  -4  -5   -0.08    1.09
   7  -4   5    0.01    0.90
   7  -4   5    1.11    0.99
   7  -5  -5   28.38    2.90
  -7  -5   5   30.89    2.87
   7   5   5   28.59    2.34
  -7   5  -5   32.32    3.04
  -7   5   5   29.68    2.71
  -7   5   5   27.39    1.21
   7   5  -5   33.42    5.28
   7   5  -5   30.09    2.20
  -7  -5  -5   28.16    4.21
   7  -5   5   30.28    1.52
  -7  -6   5   53.54    2.96
   7   6   5   55.22    3.20
  -7   6  -5   60.82    4.25
  -7   6   5   55.22    1.67
  -7   6   5   53.37    3.60
  -7   6   5   50.28    2.55
   7   6  -5   54.42    4.62
   7   6  -5   53.20    3.30
  -7  -6  -5   51.20    5.43
   7  -6   5   56.70    1.99
  -7  -7   5    5.03    2.09
  -7   7  -5    6.80    1.96
   7   7   5    5.36    1.44
  -7   7   5    5.96    0.61
  -7   7   5    6.82    0.75
  -7   7   5    0.10    2.68
   7   7  -5    5.61    2.17
   7   7  -5    6.86    1.63
  -7  -7  -5    6.36    2.68
   7  -7   5    6.37    0.55
  -7  -8   5    2.59    1.18
   7   8   5    1.98    1.98
  -7   8  -5    3.22    2.65
  -7   8   5    1.87    0.51
  -7   8   5    2.07    1.00
  -7   8   5    0.08    1.33
   7   8  -5    3.39    1.64
   7   8  -5    1.16    1.52
  -7  -8  -5    1.30    1.31
  -7  -9   5    7.94    1.76
   7   9   5   11.52    1.86
  -7   9  -5   10.64    2.40
  -7   9   5   10.81    0.83
  -7   9   5    7.66    1.46
  -7   9   5    0.12    1.86
   7   9  -5   10.33    2.30
  -7  -9  -5    9.72    2.94
  -7 -10   5    7.58    1.81
   7  10   5   10.78    2.95
  -7  10  -5    9.43    2.34
  -7  10  -5   10.80    2.21
  -7  10   5    7.00    0.88
  -7  10   5   -0.06    1.78
   7  10  -5    9.96    2.21
   7  10  -5    8.96    2.42
  -7 -10  -5    8.68    2.77
  -7 -11   5    0.28    1.15
   7  11   5   -1.16    1.16
  -7  11  -5   -0.24    2.36
  -7  11  -5    1.27    2.26
  -7  11   5    0.01    0.99
   7  11  -5    0.63    1.31
   7  11  -5    0.40    1.58
  -7 -11  -5    0.21    1.09
  -7 -12   5    3.00    2.94
   7  12   5    4.99    2.90
  -7  12  -5    2.98    2.37
  -7  12  -5    5.15    2.13
  -7  12   5   -0.08    1.45
   7  12  -5    4.70    1.92
   7  12  -5    5.70    2.55
  -7 -12  -5    3.29    1.64
   8   0  -5   -0.40    0.47
   8   0  -5    0.94    1.27
  -8   0   5    0.75    0.84
   8   0   5   -1.21    0.94
  -8   0  -5    0.19    1.29
   8  -1  -5    4.34    1.87
   8  -1  -5    5.95    1.05
   8   1   5    4.84    1.40
  -8   1  -5    6.01    1.94
  -8   1   5    4.77    1.22
   8   1  -5    5.22    1.97
   8   1  -5    5.09    0.86
  -8  -1  -5    4.95    1.99
   8  -1   5    4.95    1.45
   8  -2  -5    1.04    2.41
   8  -2  -5    2.20    0.80
  -8  -2   5    0.16    0.76
   8   2   5    1.80    1.16
  -8   2  -5    1.22    1.59
  -8   2   5    1.88    0.98
  -8   2   5    2.56    1.60
   8   2  -5    2.04    0.75
   8   2  -5    4.08    1.75
  -8  -2  -5    4.39    1.59
   8  -2   5    0.99    1.93
   8  -3  -5    0.89    1.36
   8  -3  -5    0.15    0.72
  -8  -3   5    0.41    1.19
   8   3   5    0.90    1.68
  -8   3  -5   -0.35    2.39
  -8   3   5   -0.83    1.41
  -8   3   5    0.23    0.91
   8   3  -5    3.57    0.81
   8   3  -5    0.27    1.60
  -8  -3  -5    1.11    1.49
   8  -3   5    1.27    1.16
   8  -4  -5    2.19    1.60
  -8  -4   5    3.08    0.94
   8   4   5    2.32    1.27
  -8   4  -5    3.79    1.79
  -8   4   5    2.54    2.59
  -8   4   5    2.78    0.71
   8   4  -5    2.95    1.06
   8   4  -5    2.52    3.04
  -8  -4  -5    2.88    1.68
   8  -4   5    2.72    0.81
   8  -4   5    2.99    1.45
   8  -5  -5   12.80    2.42
  -8  -5   5   14.22    1.66
   8   5   5   15.81    2.05
  -8   5  -5   17.60    2.75
  -8   5   5   16.62    2.43
  -8   5   5   16.57    1.17
   8   5  -5   14.85    2.83
   8   5  -5   15.33    1.84
  -8  -5  -5   13.50    2.54
   8  -5   5   18.66    1.16
  -8  -6   5    0.43    0.79
  -8   6  -5   -0.32    1.24
   8   6   5    0.09    0.88
  -8   6   5    0.02    0.80
  -8   6   5    0.11    1.05
   8   6  -5   -0.95    1.26
   8   6  -5   -0.88    1.44
  -8  -6  -5    0.25    1.09
   8  -6   5    0.03    0.40
  -8  -7   5   -0.75    0.92
   8   7   5    1.03    1.57
  -8   7  -5    1.80    1.42
  -8   7   5    0.24    0.46
  -8   7   5   -0.18    0.92
  -8   7   5    0.06    1.79
   8   7  -5   -0.20    1.45
   8   7  -5    0.28    1.11
  -8  -7  -5    0.59    1.22
  -8  -8   5    2.72    1.33
   8   8   5    4.04    1.41
  -8   8  -5    4.23    1.93
  -8   8   5    2.74    0.65
  -8   8   5   -0.11    1.41
  -8   8   5    3.26    1.32
   8   8  -5    4.55    1.63
  -8  -8  -5    4.86    1.67
  -8  -9   5    1.80    1.27
   8   9   5    2.75    2.12
  -8   9  -5    3.11    1.76
  -8   9   5   -0.12    1.19
  -8   9   5    0.66    0.60
   8   9  -5    1.23    1.71
   8   9  -5    1.56    1.59
  -8  -9  -5    1.85    1.43
  -8 -10   5   -0.32    1.18
   8  10   5   -1.42    1.26
  -8  10  -5    0.05    2.68
  -8  10   5   -0.06    1.06
   8  10  -5    0.22    1.52
   8  10  -5    0.14    2.59
  -8 -10  -5    0.01    1.27
  -8 -11   5    8.82    3.24
   8  11   5    3.41    3.24
  -8  11  -5   11.12    2.66
  -8  11  -5    9.51    2.48
  -8  11   5   -0.06    1.65
   8  11  -5    6.46    2.43
   8  11  -5   12.21    2.81
  -8 -11  -5    7.73    1.99
   9   0  -5    0.07    0.54
   9   0  -5    0.36    1.28
  -9   0   5   -0.07    0.61
  -9   0  -5   -1.25    2.37
   9   0   5    1.17    1.01
   9  -1  -5    3.39    1.75
   9  -1  -5    3.19    0.69
  -9  -1   5   -0.13    1.40
  -9   1  -5    3.76    2.03
   9   1   5    4.04    1.36
  -9   1   5    0.55    0.81
   9   1  -5    3.33    0.82
   9   1  -5    4.12    1.80
  -9  -1  -5    5.34    3.14
   9  -1   5    4.65    2.19
   9  -2  -5    8.89    2.17
   9  -2  -5    7.68    1.34
  -9  -2   5   10.13    1.22
   9   2   5    8.60    1.75
  -9   2  -5    9.00    2.54
  -9   2   5    7.30    1.03
   9   2  -5    7.06    1.82
   9   2  -5    9.77    2.48
  -9  -2  -5    8.27    2.42
   9  -2   5    7.46    1.83
   9  -3  -5    1.11    1.36
   9  -3  -5    1.03    0.54
  -9  -3   5   -0.49    0.82
  -9   3  -5    0.01    1.63
   9   3   5    1.10    1.85
  -9   3   5   -0.38    0.67
   9   3  -5    1.78    0.85
   9   3  -5    0.14    1.59
  -9  -3  -5    1.18    1.60
   9  -3   5    2.76    1.23
   9  -4  -5    2.10    1.51
   9  -4  -5    0.40    0.59
   9   4   5    1.13    1.27
  -9   4  -5    4.15    1.83
  -9   4   5    2.91    1.65
  -9   4   5    2.41    0.79
   9   4  -5    1.53    2.83
   9   4  -5    1.99    1.04
   9  -4   5    3.07    1.46
  -9  -4  -5    3.09    1.70
   9  -4   5    1.54    0.76
   9  -5  -5   22.53    2.75
  -9  -5   5   18.98    2.04
   9   5   5   22.93    2.53
  -9   5  -5   21.69    3.45
  -9   5   5   21.18    2.94
  -9   5   5   23.80    1.54
   9   5  -5   19.91    3.24
   9   5  -5   22.72    2.18
  -9  -5  -5   20.80    3.04
   9  -5   5   19.03    1.92
   9  -6  -5   59.41    4.37
  -9  -6   5   64.77    3.66
   9   6   5   53.57    5.60
  -9   6  -5   67.97    5.42
  -9   6   5   71.06    4.64
  -9   6   5   65.35    2.92
   9   6  -5   62.06    5.40
   9   6  -5   60.69    5.71
  -9  -6  -5   55.32    4.80
  -9  -7   5    3.15    1.40
   9   7   5    5.74    1.51
  -9   7  -5    3.84    3.46
  -9   7   5    3.33    0.75
  -9   7   5   -0.01    1.67
  -9   7   5    3.50    0.94
   9   7  -5    4.90    3.38
   9   7  -5    4.00    1.58
  -9  -7  -5    2.60    1.84
  -9  -8   5    4.76    1.56
   9   8   5    5.67    2.67
  -9   8  -5    7.09    2.43
  -9   8   5    0.36    2.66
   9   8  -5    5.72    3.58
   9   8  -5    3.89    1.86
  -9  -8  -5    3.38    1.94
  -9  -9   5   -1.22    1.27
   9   9   5    2.94    1.34
  -9   9  -5    2.33    1.93
  -9   9   5    0.05    1.29
   9   9  -5    0.71    1.80
   9   9  -5    2.17    1.63
  -9  -9  -5    0.25    1.51
  -9 -10   5   16.21    2.61
   9  10   5   11.97    4.14
  -9  10  -5   11.58    3.51
  -9  10   5   15.95    2.30
   9  10  -5   12.68    3.33
   9  10  -5   16.73    5.00
  -9 -10  -5   20.60    2.69
  10   0  -5   -0.88    0.97
  10   0  -5    1.25    1.35
 -10   0   5    0.21    0.71
 -10   0  -5    1.61    1.60
  10   0   5   -0.45    1.11
  10  -1  -5    7.17    3.53
  10  -1  -5    7.27    0.95
 -10  -1   5    9.31    1.25
  10   1   5   10.04    1.86
 -10   1  -5    8.77    2.69
 -10   1   5    0.57    1.80
  10   1  -5    6.54    1.12
  10   1  -5    5.68    3.66
 -10  -1  -5    6.74    2.64
  10  -1   5    4.32    3.00
  10  -2  -5    6.41    2.13
  10  -2  -5    4.96    0.90
  10   2   5    8.63    2.89
 -10   2  -5   10.64    2.59
  10   2  -5    7.98    1.21
  10   2  -5    6.80    2.28
 -10  -2  -5    6.33    4.20
  10  -2   5    6.50    1.89
  10  -3  -5   10.70    2.31
  10  -3  -5   10.41    1.04
 -10  -3   5    0.38    2.36
  10   3   5   15.03    2.06
 -10   3  -5   10.26    2.96
 -10   3   5    9.49    1.33
  10   3  -5   12.56    1.52
  10   3  -5   11.28    2.66
 -10  -3  -5    0.16    4.68
  10  -3   5   10.20    2.22
  10  -4  -5    4.19    1.88
  10  -4  -5    4.29    0.84
 -10  -4   5    0.27    1.32
  10   4   5    6.43    1.71
 -10   4  -5    6.87    2.42
 -10   4   5    5.15    1.10
  10   4  -5    7.10    2.28
  10   4  -5    5.44    1.35
 -10  -4  -5    0.72    2.26
  10  -4   5    6.57    1.90
  10  -5  -5    8.31    2.09
 -10  -5   5   10.52    2.47
  10   5   5    7.56    3.20
 -10   5  -5    7.40    2.85
 -10   5   5    9.16    1.30
  10   5  -5    9.24    2.70
  10   5  -5   10.35    1.69
 -10  -5  -5    0.06    2.54
  10  -5   5    7.31    2.31
  10  -6  -5    0.58    1.23
 -10  -6   5    0.25    1.01
  10   6   5    0.45    1.13
 -10   6  -5    0.29    1.75
 -10   6   5    0.30    0.78
  10   6  -5   -0.99    1.66
  10   6  -5    1.41    1.75
 -10  -6  -5   -1.60    1.48
 -10  -7   5    0.48    1.13
  10   7   5   -1.07    1.26
 -10   7  -5    0.64    1.80
  10   7  -5   -0.45    2.80
  10   7  -5   -1.75    1.27
 -10  -7  -5    0.64    1.50
 -10  -8   5    3.62    1.56
  10   8   5    4.09    1.65
 -10   8  -5    3.99    2.47
 -10   8   5    0.05    1.71
  10   8  -5    5.13    2.33
  10   8  -5    2.47    1.89
 -10  -8  -5    2.25    1.97
  11   0  -5   -0.72    0.67
  11   0  -5    0.80    1.38
 -11   0   5    0.23    0.80
 -11   0  -5    0.80    1.74
  11   0   5    1.05    1.19
  11  -1  -5    1.31    2.31
  11  -1  -5    0.46    0.67
 -11  -1   5    0.53    0.83
 -11   1  -5   -1.59    2.94
  11   1   5    1.16    1.26
 -11   1   5    0.14    0.81
  11   1  -5   -0.53    0.72
  11   1  -5   -0.66    2.40
 -11  -1  -5   -0.29    1.83
  11  -1   5   -1.01    2.03
  11  -2  -5    1.21    1.52
  11  -2  -5   -0.12    0.71
 -11  -2   5    0.23    1.54
  11   2   5    0.42    2.21
 -11   2  -5    2.54    2.05
 -11   2   5   -0.48    1.41
  11   2  -5    1.35    0.89
  11   2  -5   -0.35    1.69
 -11  -2  -5    1.89    2.05
  11  -2   5    1.73    1.44
  11  -3  -5   -0.53    1.57
  11  -3  -5    0.67    1.13
 -11  -3   5    0.46    1.07
  11   3   5    1.24    1.44
 -11   3  -5    2.37    2.11
 -11   3   5    0.89    0.93
  11   3  -5    1.51    1.03
  11   3  -5    0.21    1.85
 -11  -3  -5   -1.58    3.19
  11  -3   5    1.54    1.57
  11  -4  -5   -1.67    1.44
  11  -4  -5   -0.46    0.70
 -11  -4   5    0.05    1.05
  11   4   5   -0.53    1.41
 -11   4  -5    1.67    3.26
 -11   4   5   -0.12    0.92
  11   4  -5    1.43    1.84
  11   4  -5   -2.43    1.04
 -11  -4  -5    0.07    1.90
  11  -4   5    0.79    2.45
  11  -5  -5    8.89    1.94
 -11  -5   5    0.03    1.59
  11   5   5    5.29    2.02
 -11   5  -5   10.46    2.89
 -11   5   5    4.90    1.34
  11   5  -5    7.67    2.64
  11   5  -5    7.85    1.67
 -11  -5  -5    0.63    2.56
  11  -5   5    5.14    2.26
  11  -6  -5    9.28    2.09
 -11  -6   5    9.62    1.86
  11   6   5   10.19    2.09
 -11   6  -5    7.24    5.19
  11   6  -5    8.53    2.98
  11   6  -5    7.53    2.01
 -11  -6  -5   -0.61    2.68
  12   0  -5   -0.89    0.80
  12   0  -5    1.71    1.61
 -12   0   5   -0.10    0.92
 -12   0  -5   -0.55    2.13
  12   0   5    0.46    1.39
  12  -1  -5    0.78    2.78
  12  -1  -5    0.81    1.33
 -12  -1   5    0.13    1.08
  12   1   5    2.30    1.58
 -12   1  -5   -0.59    2.42
 -12   1   5   -0.27    1.04
  12   1  -5    1.49    0.93
  12   1  -5   -0.04    2.94
 -12  -1  -5    2.52    2.33
  12  -1   5    0.22    2.55
  12  -2  -5   15.84    2.91
  12  -2  -5   15.71    2.24
 -12  -2   5   13.61    1.95
  12   2   5   16.46    2.72
 -12   2  -5   14.46    4.13
 -12   2   5    1.92    2.84
  12   2  -5   15.93    1.80
  12   2  -5   18.14    3.22
 -12  -2  -5   -0.06    4.13
  12  -2   5   13.00    2.89
  12  -3  -5    0.32    2.41
  12  -3  -5   -0.21    0.74
 -12  -3   5    0.41    1.07
  12   3   5    0.68    1.45
 -12   3  -5    1.41    2.25
 -12   3   5    0.31    0.98
  12   3  -5    1.09    1.60
  12   3  -5   -0.49    1.78
 -12  -3  -5    2.48    2.07
  12  -3   5    0.48    1.53
   0   0  -6    8.19    0.34
   0   0   6    7.26    1.70
   0   0  -6    6.96    0.36
   0   1   6    2.00    1.04
   0   1  -6   -0.29    0.28
   0  -1   6    0.64    1.60
   0   1  -6   -0.06    0.24
   0   2   6  534.17   23.10
   0   2  -6  521.78   16.78
   0  -2   6  544.58   22.57
   0   3   6   -0.57    1.26
   0   3  -6    1.54    0.44
   0   3  -6    0.65    0.46
   0  -3   6    1.00    1.04
   0   4   6  320.53   13.98
   0   4  -6  317.21   10.40
   0   4  -6  326.46   11.82
   0  -4   6  329.22   12.94
   0   5  -6    1.15    0.67
   0   5   6   -0.30    1.36
   0   5  -6    1.30    1.05
   0  -5   6    1.00    0.95
   0   6  -6  403.34   14.94
   0  -6   6  386.88   15.44
   0   6   6  387.45   17.67
   0   6  -6  395.15   14.59
   0   7  -6    1.06    0.76
   0   7   6    1.62    1.36
   0   7  -6   -0.78    0.84
   0   7  -6   -0.49    0.88
   0  -7   6    0.59    0.81
   0   8   6  660.06   31.80
   0   8  -6  696.45   29.78
   0   8  -6  693.78   29.49
   0   8  -6  658.46   28.66
   0   9   6    0.38    0.45
   0   9   6    0.19    0.24
   0   9  -6    4.24    1.55
   0   9  -6   -0.69    0.81
   0   9  -6    1.05    0.96
   0   9   6   -1.22    2.21
   0  10  -6  218.11   12.19
   0  10   6  236.42   15.37
   0  10  -6  236.70    9.01
   0  10  -6  225.94   12.49
   0  11   6    1.02    1.53
   0  11  -6    0.13    1.15
   0  11  -6   -0.51    1.17
   0  11  -6    0.68    0.78
   0  12   6   28.34    3.65
   0  12  -6   26.21    3.10
   0  12  -6   28.31    1.96
   0  12  -6   27.74    2.99
   0  13  -6    0.30    1.37
   0  13  -6   -0.10    0.67
   0  13  -6   -0.10    1.21
  -1   0   6  470.14   19.83
   1   0   6  459.54   19.25
  -1   0  -6  439.64   14.41
  -1   0  -6  487.73   14.31
   1   1   6  692.06   30.33
  -1   1  -6  709.31   24.22
  -1   1  -6  621.39   21.94
  -1  -1   6  698.84   30.27
   1   1  -6  610.54   19.14
  -1  -1  -6  742.09   22.87
  -1  -1  -6  685.78   21.87
  -1   1   6  710.57   31.15
   1   1  -6  666.88   20.64
   1  -1   6  702.28   30.09
  -1   2  -6  173.63    4.97
  -1  -2   6  171.27    7.56
   1   2   6  177.82    7.96
   1  -2   6  171.54    9.47
  -1   2   6  170.50   10.80
   1   2  -6  178.77    4.67
   1   2  -6  168.75    4.84
   1   3   6  207.97    9.14
  -1   3  -6  180.05    6.72
  -1  -3   6  203.56    8.60
  -1   3  -6  206.31    6.41
   1  -3   6  201.84    8.03
  -1   3   6  197.90    9.05
   1   3  -6  214.35    6.16
   1   4   6  146.35    7.29
  -1   4  -6  147.91    4.95
  -1   4  -6  142.02    4.63
  -1  -4   6  139.33    6.13
   1  -4   6  145.29    5.95
  -1   4   6  143.08    7.00
   1   4  -6  155.79    4.81
   1   4  -6  146.86    6.53
   1   4  -6  145.63    4.47
   1   5   6  106.26    8.73
  -1   5  -6  115.00    4.10
  -1   5  -6  119.29    4.30
  -1  -5   6  124.09    5.43
  -1   5   6  112.59    6.16
   1   5  -6  121.34    4.29
   1   5  -6  120.49    5.49
   1   5  -6  112.71    3.86
   1  -5   6  116.79    4.96
   1   6   6  272.58    6.41
  -1   6  -6  252.40    9.21
  -1   6  -6  262.52    9.66
  -1  -6   6  239.38    9.86
   1   6   6  254.94   12.24
   1  -6   6  240.36    9.32
  -1   6   6  257.81   12.00
   1   6  -6  271.65    9.56
   1   6  -6  267.52   13.02
   1   6  -6  259.24   10.47
   1   7   6  545.89   16.95
   1   7   6  525.15   24.59
  -1   7  -6  530.57   23.88
  -1   7  -6  551.28   24.72
   1  -7   6  504.20   22.52
  -1   7   6  534.06   24.50
   1   7  -6  525.77   23.21
   1   7  -6  537.08   22.54
   1   7  -6  523.78   20.81
   1   8   6  121.50    3.24
   1   8   6  120.23    7.02
  -1   8  -6  129.26    5.76
  -1   8  -6  119.33    5.43
  -1   8   6  109.65    9.64
   1   8  -6  121.25    5.51
   1   8  -6  121.23    5.12
   1   8  -6  120.83    6.90
   1   9   6  347.37   16.66
   1   9   6  340.65   10.82
  -1   9  -6  359.65   15.24
  -1   9  -6  341.89   14.47
   1   9  -6  359.69   14.32
  -1   9   6  356.41   16.80
   1   9  -6  335.42   14.01
   1   9  -6  367.16   14.85
   1  10   6   66.93    5.11
   1  10   6   67.16    2.45
  -1  10  -6   66.02    5.96
  -1  10  -6   71.97    6.09
  -1  10   6   72.52    5.18
   1  10  -6   71.40    4.06
   1  10  -6   57.08    4.82
   1  11   6  232.07   12.23
  -1  11  -6  221.61   10.48
  -1  11  -6  235.35   10.89
  -1  11   6  234.00   11.89
   1  11  -6  230.69   10.79
   1  11  -6  218.55   10.93
   1  12   6  115.10    7.38
  -1  12  -6  108.92    6.30
  -1  12  -6  109.26    6.44
   1  12  -6  110.43    6.62
   1  12  -6  108.19    6.41
  -1  13  -6  128.85   10.66
  -1  13  -6  128.56    7.42
   1  13  -6  141.87    8.20
   1  13  -6  122.15    7.14
   2   0   6    1.77    1.24
  -2   0   6    3.12    2.27
  -2   1  -6  135.50    3.86
  -2   1  -6  120.66    4.75
  -2  -1   6  116.74    6.02
   2   1   6  123.38    8.03
  -2  -1  -6  125.14    4.33
  -2   1   6  125.14    6.21
   2  -1   6  126.26    5.61
   2   2   6  167.71    7.54
  -2   2  -6  160.62    6.48
  -2   2  -6  169.86    5.19
  -2  -2   6  167.82    7.54
   2   2  -6  164.39    4.73
  -2  -2  -6  152.82    4.67
   2  -2   6  170.49    8.84
   2   2  -6  163.06    7.48
   2   2  -6  165.00    3.98
  -2   2   6  141.70   10.01
   2   3   6  261.33   14.22
   2   3   6  260.08    6.92
  -2   3  -6  267.96    9.73
  -2  -3   6  250.02   10.49
  -2   3  -6  264.86    8.89
  -2  -3  -6  262.26    7.01
   2  -3   6  258.90   12.16
  -2   3   6  255.23   11.47
   2   3  -6  218.53   12.93
   2   4   6   26.00    2.75
  -2  -4   6   20.32    3.58
   2   4   6   25.32    1.12
  -2   4  -6   23.84    1.61
  -2   4  -6   27.42    1.50
  -2  -4  -6   22.51    1.04
   2  -4   6   23.90    2.98
  -2   4   6   26.55    4.34
   2   4  -6   23.70    1.82
   2   4  -6   23.51    2.41
   2   4  -6   23.88    1.14
   2   5   6  111.05    6.07
   2   5   6  118.34    2.93
  -2   5  -6  113.79    4.42
  -2   5  -6  110.31    5.42
  -2  -5   6  108.14    5.09
  -2  -5  -6  117.24    3.28
  -2   5   6  110.09    5.93
   2   5  -6  107.02    3.73
   2   5  -6  114.36    5.58
   2   5  -6  109.69    3.72
   2  -5   6   96.68    5.86
   2   6   6  129.00    3.38
   2   6   6  117.04    9.55
  -2   6  -6  123.11    4.86
  -2   6  -6  127.61    5.13
  -2  -6   6  107.37    5.20
  -2  -6  -6  123.75    3.26
   2  -6   6  120.94    4.76
  -2   6   6  124.00    6.58
   2   6  -6  122.14    5.80
   2   6  -6  124.97    7.97
   2   7   6  180.98    9.29
  -2   7  -6  187.23    7.42
  -2   7  -6  184.25    9.50
   2   7   6  183.81    5.21
  -2  -7  -6  182.27    5.18
   2  -7   6  181.28    6.67
  -2   7   6  179.49    8.88
   2   7  -6  175.77    6.70
   2   7  -6  184.31    8.00
   2   8   6  188.54    6.56
   2   8   6  191.75    9.78
  -2   8  -6  196.86    8.15
  -2   8  -6  202.47    8.28
  -2  -8  -6  195.27    5.77
   2  -8   6  162.36    6.26
  -2   8   6  190.20   12.71
   2   8  -6  189.14    7.55
   2   8  -6  195.28    8.34
   2   9   6  313.91   10.51
   2   9   6  316.40   15.64
  -2   9  -6  334.49   14.11
  -2   9  -6  311.95   13.45
  -2   9   6  317.11   15.11
   2   9  -6  317.53   13.17
   2   9  -6  325.81   13.56
   2  10   6   17.48    3.22
   2  10   6   22.30    1.45
  -2  10  -6   23.23    2.53
  -2  10  -6   24.54    3.94
   2  10  -6   22.18    3.33
  -2  10   6   20.82    3.07
   2  10  -6   21.81    2.48
   2  11   6   95.68    6.44
   2  11   6   95.55    5.02
  -2  11  -6  100.11    5.68
  -2  11  -6   95.51    5.63
  -2 -11  -6   92.79    3.49
  -2  11   6   94.79    6.07
   2  11  -6   91.17    5.48
   2  11  -6   82.72    6.24
   2  12   6   16.39    3.32
  -2  12  -6   16.91    2.72
  -2  12  -6   17.42    2.59
   2  12  -6   17.18    2.84
   2  12  -6   16.08    3.04
  -2  13  -6   31.33    5.71
  -2  13  -6   36.55    3.69
   2  13  -6   39.03    4.11
   2  13  -6   31.49    3.90
   3   0   6  526.10   21.16
  -3   0  -6  474.32   17.20
  -3   0   6  403.92   22.56
   3   0  -6  501.82   21.96
   3   1   6   14.57    1.87
  -3   1  -6   11.52    1.23
  -3  -1   6   11.68    2.19
  -3  -1  -6   12.99    1.06
   3  -1   6   15.80    1.71
  -3   1   6   12.00    2.18
   3   1  -6   13.94    2.17
   3   2   6  157.99    5.14
  -3   2  -6  140.94    5.13
  -3  -2   6  137.59    6.60
   3   2   6  143.10    6.65
   3  -2   6  150.20    6.02
  -3   2   6  139.55    9.62
   3   2  -6  143.08    6.92
   3   2  -6  136.03    3.89
   3   2  -6  141.34    3.33
   3   3   6    1.56    1.50
   3   3   6    4.70    0.57
  -3   3  -6    3.90    0.97
  -3   3  -6    3.67    0.87
  -3  -3   6    1.53    2.29
   3  -3   6    3.95    1.17
  -3   3   6    2.66    1.58
   3   3  -6    4.97    1.50
   3   3  -6    3.40    0.40
   3   3  -6    2.51    0.61
  -3   4  -6  297.02   10.90
   3   4   6  280.99   12.46
   3   4   6  293.53    8.84
  -3   4  -6  297.44   12.10
  -3  -4   6  265.96   11.66
   3  -4   6  288.97   10.72
  -3   4   6  245.06   15.22
   3   4  -6  279.85   12.25
   3   4  -6  294.01   10.86
  -3   5  -6   90.80    3.78
   3   5   6   86.46    5.31
  -3   5  -6   89.84    3.92
  -3  -5   6   72.41    4.38
   3   5   6   87.17    3.32
   3  -5   6   82.18    3.63
  -3   5   6   86.71    5.14
   3   5  -6   85.14    4.82
   3   5  -6   86.48    3.38
   3   6   6  422.33   19.26
  -3   6  -6  434.24   17.46
  -3   6  -6  415.05   18.66
   3   6   6  412.61   13.75
   3  -6   6  416.49   15.73
  -3   6   6  416.23   18.77
   3   6  -6  419.65   18.37
   3   6  -6  421.34   15.73
   3   7   6    1.17    0.50
  -3   7  -6   -0.96    0.90
  -3   7  -6    1.05    1.56
  -3  -7  -6   -0.40    0.53
   3  -7   6    1.63    1.06
  -3   7   6    2.94    2.18
   3   7  -6    0.39    0.87
   3   7  -6    0.60    1.16
   3   8   6  353.90   13.78
  -3   8  -6  374.45   18.34
  -3   8  -6  381.77   16.16
  -3  -8  -6  391.41   14.26
   3  -8   6  354.57   12.84
  -3   8   6  379.58   17.15
   3   8  -6  353.69   17.21
   3   8  -6  375.97   16.28
   3   9   6   11.96    1.88
  -3   9  -6   13.05    2.03
  -3   9  -6    4.71    3.21
  -3  -9  -6   12.70    1.70
  -3   9   6   12.30    2.42
   3   9  -6    9.83    1.89
   3   9  -6   15.22    1.99
  -3  10  -6  232.42   14.02
  -3  10  -6  227.14   10.81
   3  10   6  230.51   10.13
  -3 -10  -6  241.02    9.82
  -3  10   6  242.66   11.68
   3  10  -6  233.07   10.64
   3  10  -6  238.17   10.51
   3  11   6    0.56    0.83
  -3  11  -6    1.23    1.35
  -3  11  -6   -0.01    1.36
  -3 -11  -6    0.61    0.72
  -3  11   6    0.71    1.41
   3  11  -6   -1.15    1.33
   3  11  -6    0.74    1.08
   3  12   6  180.67    7.39
  -3  12  -6  174.42    9.37
  -3  12  -6  174.56    9.32
  -3 -12  -6  170.24    6.85
   3  12  -6  181.22    9.79
   3  12  -6  169.42    7.88
   3  13   6    0.87    1.07
   3  13  -6    2.04    1.80
   3  13  -6    0.39    1.21
   4   0   6   98.43    6.83
   4   0  -6  108.74    8.48
  -4   0   6  111.06    5.98
  -4   0  -6  103.71    4.27
   4   1   6  218.45    8.78
   4   1   6  193.85    7.45
  -4   1  -6  195.83    7.34
   4  -1  -6  197.32    9.40
  -4  -1   6  201.42    9.00
   4  -1   6  212.22    8.21
  -4   1   6  206.56    9.39
   4   1  -6  177.47    3.48
   4   1  -6  206.89    9.48
  -4  -1  -6  192.28    8.61
   4   2   6   15.27    2.12
   4   2   6   17.23    1.67
  -4   2  -6   14.75    1.63
  -4  -2   6   16.36    2.36
   4  -2   6   17.75    1.73
  -4  -2  -6   14.77    1.42
  -4   2   6   17.42    2.37
   4   2  -6   14.96    3.66
   4   2  -6   13.54    1.03
   4   3   6  248.57   10.83
   4   3   6  251.09    7.97
  -4   3  -6  255.59    9.74
  -4  -3   6  238.09   10.69
  -4  -3  -6  220.13    7.75
   4  -3   6  252.91    9.42
  -4   3   6  241.48   11.02
   4   3  -6  241.97   11.18
   4   3  -6  238.89    7.21
   4   4   6  111.93    5.98
  -4   4  -6  111.67    6.47
  -4  -4   6   99.36    5.69
   4   4   6  106.64    3.53
  -4  -4  -6  101.89    4.73
  -4   4   6   97.52    8.27
   4   4  -6  101.35    5.80
   4   4  -6  112.44    5.00
   4  -4   6  105.12    4.41
   4   5   6  227.18    7.50
  -4   5  -6  237.40    9.63
  -4   5  -6  240.42    9.36
  -4  -5  -6  230.19    7.76
   4  -5   6  229.02    8.38
  -4   5   6  226.99   10.62
   4   5  -6  235.34    9.98
   4   5  -6  224.95   10.65
  -4   6  -6   14.60    1.85
  -4   6  -6   14.97    2.66
   4   6   6   12.63    1.11
  -4  -6  -6   12.66    1.73
   4  -6   6   15.41    1.97
  -4   6   6   17.76    2.38
   4   6  -6   14.00    1.58
   4   6  -6   11.41    2.24
   4   7   6  380.27   15.16
  -4   7  -6  396.46   16.82
  -4   7  -6  391.36   16.34
  -4  -7  -6  380.73   13.63
   4  -7   6  368.36   13.17
  -4   7   6  359.97   20.90
   4   7  -6  392.68   15.50
   4   7  -6  395.31   17.61
  -4   8  -6    8.76    1.81
  -4   8  -6    8.57    2.67
   4   8   6    7.67    1.70
   4  -8   6    7.84    0.94
  -4  -8  -6    7.81    1.04
  -4   8   6    7.56    2.12
   4   8  -6    7.64    3.04
   4   8  -6    6.95    1.63
   4   9   6  369.13   14.05
  -4   9  -6  370.22   16.69
  -4   9  -6  389.37   20.60
  -4  -9  -6  373.21   14.18
  -4   9   6  378.64   17.71
   4   9  -6  367.65   16.70
   4   9  -6  385.71   19.92
   4  10   6   59.44    3.09
  -4  10  -6   61.67    4.34
  -4  10  -6   59.72    4.34
  -4 -10  -6   58.02    2.94
  -4  10   6   56.10    4.52
   4  10  -6   54.70    4.04
   4  10  -6   58.69    6.21
   4  11   6   99.40    6.37
  -4  11  -6  105.56    6.47
  -4  11  -6  101.24    6.13
  -4 -11  -6  100.71    4.57
   4  11  -6  102.95    5.75
   4  11  -6  107.13    6.29
   4  12   6   34.98    2.75
  -4  12  -6   32.65    5.93
  -4  12  -6   36.70    3.93
  -4 -12  -6   35.11    3.58
   4  12  -6   33.76    3.19
   4  12  -6   39.75    4.07
   5   0   6  500.46   20.61
  -5   0  -6  462.78   19.18
   5   0   6  495.45   20.31
   5   0  -6  478.94   22.36
  -5   0   6  456.89   20.85
   5   1   6  244.31    9.98
   5   1   6  247.76    9.69
   5  -1  -6  232.93   14.17
  -5  -1   6  235.37   10.85
  -5   1  -6  238.23    9.51
  -5  -1  -6  225.15   11.18
   5  -1   6  241.29   11.74
   5  -1   6  183.23    7.39
  -5   1   6  234.88   10.66
   5   1  -6  242.41   11.21
   5   1  -6  223.53    5.37
   5   2   6   80.29    4.55
   5   2   6   82.02    4.10
  -5   2  -6   81.61    5.70
   5  -2  -6   81.33    5.24
  -5  -2   6   78.95    5.09
  -5  -2  -6   76.17    3.78
  -5   2   6   83.25    5.09
   5   2  -6   78.57    5.10
   5   2  -6   76.18    2.21
   5  -2   6   83.30    3.84
   5   3   6  123.62    5.56
  -5   3  -6  125.80    5.72
  -5  -3   6  127.82    7.07
  -5  -3  -6  114.08    4.82
   5  -3   6  132.47    5.25
  -5   3   6  130.01    6.80
   5   3  -6  130.09    3.98
   5   3  -6  122.32    9.41
  -5   4  -6   71.34    3.98
  -5  -4   6   68.63    2.44
  -5  -4  -6   63.31    3.03
   5  -4   6   71.81    3.17
  -5   4   6   65.57    4.66
   5   4  -6   67.30    3.70
   5   4  -6   74.84    4.89
  -5   5  -6  495.51   24.45
  -5  -5   6  487.76   17.81
   5   5   6  425.86   18.16
  -5  -5  -6  466.27   18.23
   5  -5   6  488.33   20.32
  -5   5   6  465.66   21.45
   5   5  -6  500.45   18.86
   5   5  -6  479.05   22.34
   5   6   6   78.85    4.40
  -5   6  -6   88.48    4.73
  -5  -6   6   84.97    3.40
  -5  -6  -6   87.09    4.89
  -5   6   6   85.97    5.26
   5   6  -6   79.97    7.68
   5   6  -6   83.46    3.89
   5  -6   6   80.24    3.27
   5   7   6  158.19    5.94
  -5   7  -6  169.09    7.93
  -5   7  -6  178.64    7.71
  -5  -7   6  170.58    6.46
  -5  -7  -6  161.52    6.10
   5  -7   6  144.04    6.25
   5   7  -6  173.37    8.55
   5   7  -6  164.68    7.04
   5   8   6  146.50    6.03
  -5   8  -6  157.95    7.41
  -5  -8   6  152.45    6.21
  -5   8  -6  160.86    7.86
  -5  -8  -6  153.87    6.00
   5  -8   6  132.82    5.34
  -5   8   6  150.81    7.90
   5   8  -6  157.14    8.10
   5   8  -6  152.77    7.12
  -5   9  -6  130.63    7.20
  -5   9  -6  137.16    6.93
   5   9   6  127.55    5.41
  -5  -9  -6  125.52    5.32
  -5   9   6  125.55    7.08
   5   9  -6  127.65    7.20
   5   9  -6  134.23    6.86
   5  10   6   91.72    6.04
  -5  10  -6   85.86    5.84
  -5  10  -6   87.92    5.72
  -5 -10  -6   87.23    4.22
   5  10  -6   84.43    5.44
   5  10  -6   94.17    8.22
   5  11   6  193.28    8.39
  -5  11  -6  205.25   13.93
  -5  11  -6  197.53   13.79
  -5 -11  -6  190.18   10.04
   5  11  -6  153.91   12.10
   5  11  -6  196.75   14.33
   5  12   6   62.82    4.07
  -5  12  -6   60.16    5.29
  -5 -12  -6   62.99    5.26
   5  12  -6   58.77    7.08
   5  12  -6   72.88    5.71
  -6   0  -6  134.88    6.49
   6   0   6  145.17    5.53
   6   0  -6  138.00    7.64
   6   0  -6  129.28    2.77
  -6   0   6  138.52    7.72
   6   0   6  141.77    6.29
  -6   1  -6    2.47    1.38
   6   1   6    3.26    0.92
   6  -1  -6    2.43    1.75
  -6  -1   6    2.32    0.55
  -6  -1   6    2.81    1.85
  -6  -1  -6    2.32    2.14
   6  -1   6    3.30    1.19
   6  -1   6    4.58    1.02
  -6   1   6    4.93    1.76
   6   1  -6    3.41    1.77
   6   1  -6    2.27    0.38
   6   2   6  168.97    6.30
  -6   2  -6  175.97    8.00
   6  -2  -6  164.65   11.86
  -6  -2   6  169.67    4.80
  -6  -2   6  183.84    9.44
  -6  -2  -6  160.13    7.29
  -6   2   6  163.52    8.40
   6   2  -6  163.99    5.71
   6   2  -6  167.77   11.88
   6  -2   6  173.99    8.80
   6   3   6   10.50    1.25
  -6   3  -6    9.11    1.91
   6  -3  -6   12.23    2.30
  -6  -3   6    9.20    0.81
  -6  -3  -6   11.53    1.66
   6  -3   6    7.26    2.14
  -6   3   6    6.38    2.12
   6   3  -6   12.23    1.48
   6   3  -6    9.27    2.35
   6   4   6  319.10   12.03
  -6  -4   6  330.49   11.19
  -6   4  -6  353.92   15.16
  -6  -4  -6  313.92   12.78
   6  -4   6  277.31   12.82
  -6   4   6  329.13   14.93
   6   4  -6  349.74   12.09
   6   4  -6  331.10   15.82
   6   5   6    0.90    1.37
  -6   5  -6    1.10    1.33
  -6  -5   6    1.97    0.71
   6  -5   6    1.42    0.81
  -6   5   6   -0.08    1.56
   6   5  -6    0.55    0.87
   6   5  -6    1.63    1.60
   6   6   6  164.23    8.08
  -6   6  -6  187.47   11.89
  -6  -6   6  178.38    6.66
  -6  -6  -6  180.74    7.46
   6  -6   6  185.42    6.34
  -6   6   6  186.49    9.34
   6   6  -6  186.41    7.41
   6   6  -6  185.50    9.72
   6   7   6    2.91    1.01
  -6   7  -6    0.60    1.57
  -6  -7   6    1.77    0.98
  -6  -7  -6    3.25    1.12
   6  -7   6    2.31    0.68
  -6   7   6    0.11    2.59
   6   7  -6    2.42    1.30
   6   7  -6    2.24    1.77
  -6   8  -6  180.63   12.64
  -6   8  -6  202.94    9.65
  -6  -8   6  189.68    9.68
   6   8   6  198.65    7.88
  -6  -8  -6  194.02    8.01
  -6   8   6  187.74    9.51
   6   8  -6  190.90   11.64
   6   8  -6  166.83   12.95
   6   9   6    2.31    1.16
  -6   9  -6    2.66    1.65
  -6   9  -6    3.23    1.61
  -6  -9   6    2.54    1.17
  -6  -9  -6    1.82    1.14
  -6   9   6    0.00    1.61
   6   9  -6    0.00    1.76
   6   9  -6    2.74    1.53
  -6  10  -6  253.15   13.11
  -6  10  -6  253.74   12.81
  -6 -10   6  241.66   10.92
   6  10   6  246.01   10.58
  -6 -10  -6  238.90   10.53
  -6  10   6  238.05   11.76
   6  10  -6  257.20   13.17
   6  10  -6  261.95   12.95
   6  11   6    4.91    1.37
  -6  11  -6    2.92    1.92
  -6  11  -6    4.34    1.89
  -6 -11   6    1.07    1.43
  -6 -11  -6    1.64    1.25
  -6  11   6   -0.14    1.64
   6  11  -6    0.02    1.87
   6  11  -6    1.60    3.17
  -7   0  -6    3.89    2.71
   7   0   6    3.80    1.95
   7   0  -6    5.23    1.94
   7   0  -6    3.90    0.37
  -7   0   6    3.79    0.42
  -7   0   6    3.95    2.08
   7   1   6  200.39    9.96
   7  -1  -6  192.33   13.45
   7  -1  -6  182.90    4.11
  -7  -1   6  205.18    5.85
  -7  -1   6  210.50   11.10
  -7   1  -6  209.12   12.60
  -7  -1  -6  186.71   11.59
   7  -1   6  210.91    8.47
   7  -1   6  203.35    8.39
  -7   1   6  191.52    4.80
  -7   1   6  201.80   13.85
   7   1  -6  182.51   13.71
   7   1  -6  190.08    6.17
  -7   2  -6   67.99    6.92
   7  -2  -6   75.16    5.27
  -7  -2   6   75.33    2.46
   7   2   6   70.37    3.61
  -7  -2  -6   67.73    4.55
   7  -2   6   78.94    4.04
  -7   2   6   74.37    5.35
   7   2  -6   69.38    2.43
   7   2  -6   70.00    5.30
   7  -2   6   76.15    3.74
   7   3   6   54.76    2.92
  -7   3  -6   60.16    6.21
   7  -3  -6   50.70    4.50
  -7  -3   6   57.61    2.96
  -7  -3  -6   52.83    3.71
   7  -3   6   59.89    3.01
  -7   3   6   60.03    4.46
   7   3  -6   53.04    3.20
   7   3  -6   53.91    4.70
   7   4   6   90.71    4.27
  -7   4  -6  104.14    6.05
   7  -4  -6  101.39    6.40
  -7  -4   6  101.37    4.74
  -7  -4  -6   92.77    5.05
   7  -4   6   98.42    4.10
  -7   4   6   99.89    6.14
   7   4  -6   97.68    3.86
   7   4  -6  101.87    6.56
   7   5   6  349.10   16.41
  -7   5  -6  397.73   18.57
  -7  -5   6  389.50   14.48
  -7  -5  -6  341.42   15.19
   7  -5   6  382.43   13.97
  -7   5   6  368.52   17.49
   7   5  -6  376.30   14.63
   7   5  -6  373.03   18.64
  -7   6  -6  201.11    9.99
  -7  -6   6  196.20    7.38
   7   6   6  173.70    7.30
  -7  -6  -6  182.26    8.29
   7  -6   6  185.54    6.39
  -7   6   6  178.00    9.40
   7   6  -6  198.42    8.04
   7   6  -6  189.58   10.39
   7   7   6  226.14    9.35
  -7   7  -6  251.73   12.46
  -7  -7   6  224.78   10.92
  -7  -7  -6  232.22   10.27
  -7   7   6  211.76   14.72
   7   7  -6  236.54   16.46
   7   7  -6  229.78    9.98
   7   8   6   12.80    1.67
  -7   8  -6   12.97    2.46
  -7  -8   6    9.96    1.56
  -7  -8  -6    9.15    1.79
  -7   8   6   -0.10    2.26
   7   8  -6   12.39    2.64
   7   8  -6   10.97    2.01
   7   9   6  138.01    6.64
  -7   9  -6  149.48    8.85
  -7   9  -6  141.19    8.28
  -7  -9   6  138.23    6.58
  -7  -9  -6  139.69    6.85
  -7   9   6  147.31    7.86
   7   9  -6  143.33    8.86
   7   9  -6  154.34    8.20
   7  10   6   12.91    1.81
  -7  10  -6   12.03    4.10
  -7  10  -6    8.61    2.39
  -7 -10   6   12.32    1.76
  -7 -10  -6    8.70    1.76
  -7  10   6    0.19    2.19
   7  10  -6    0.00    2.59
   7  10  -6   -0.02    2.52
   8   0   6   47.75    3.19
   8   0  -6   48.53    4.44
  -8   0   6   46.53    1.67
  -8   0  -6   50.14    4.18
   8   1   6   34.76    4.04
  -8   1  -6   37.30    3.78
   8  -1  -6   36.03    3.82
  -8  -1   6   36.89    2.11
  -8  -1  -6   34.81    3.49
   8  -1   6   36.84    2.63
   8  -1   6   36.68    2.87
  -8   1   6   45.01    4.35
   8   1  -6   32.99    1.44
   8   1  -6   36.24    3.93
   8   2   6   20.99    2.11
   8  -2  -6   18.93    3.13
  -8  -2   6   20.56    1.25
  -8   2  -6   23.99    3.02
  -8  -2  -6   20.93    2.84
   8  -2   6   16.16    2.91
   8  -2   6   20.79    2.38
  -8   2   6   20.83    3.21
   8   2  -6   19.23    1.24
   8   2  -6   19.99    3.32
   8   3   6  153.81    6.87
  -8   3  -6  161.40    8.79
   8  -3  -6  153.77    8.64
  -8  -3   6  155.12    5.46
  -8  -3  -6  136.25    7.64
   8  -3   6  164.70    7.72
  -8   3   6  147.01   12.61
   8   3  -6  153.11    6.81
   8   3  -6  148.04    8.98
   8  -3   6  154.22    6.22
   8   4   6   27.06    2.33
  -8   4  -6   34.01    3.63
   8  -4  -6   31.18    3.61
  -8  -4   6   32.17    2.69
  -8  -4  -6   28.01    3.01
   8  -4   6   29.45    2.01
  -8   4   6   31.55    3.76
   8   4  -6   31.04    1.99
   8   4  -6   30.46    3.90
   8   5   6    8.13    2.66
  -8  -5   6   13.13    1.42
  -8   5  -6   14.85    2.69
  -8  -5  -6    6.63    2.11
   8  -5   6   15.84    1.91
  -8   5   6   11.59    2.71
   8   5  -6   12.28    1.58
   8   5  -6   12.88    2.96
   8   6   6   46.73    3.14
  -8   6  -6   56.01    4.67
  -8  -6   6   52.56    2.95
  -8  -6  -6   48.75    3.77
  -8   6   6   49.25    4.49
   8   6  -6   49.17    7.54
   8   6  -6   48.28    3.28
   8   7   6    6.63    1.62
  -8   7  -6   10.02    3.86
  -8  -7   6    8.43    2.28
  -8  -7  -6   10.15    1.89
  -8   7   6    0.11    3.51
   8   7  -6    7.94    2.63
   8   7  -6    7.16    2.80
   8   8   6   30.36    4.24
  -8   8  -6   40.21    4.38
  -8  -8   6   36.23    2.81
  -8  -8  -6   36.39    3.31
  -8   8   6   37.45    3.66
   8   8  -6   34.81    4.52
   8   8  -6   40.34    3.43
   8   9   6   76.72    4.60
  -8   9  -6   84.35    9.76
  -8  -9   6   79.17    4.64
  -8  -9  -6   76.07    4.93
  -8   9   6   77.89    5.30
   8   9  -6   77.93    6.49
   8   9  -6   80.90    5.62
   9   0   6   43.12    3.33
   9   0  -6   44.16    6.75
  -9   0  -6   45.23    4.49
   9   1   6    2.25    1.26
   9  -1  -6    1.33    1.76
  -9  -1   6    0.36    0.94
  -9   1  -6    1.78    1.78
  -9  -1  -6    0.82    1.69
   9  -1   6    1.38    1.28
   9   1  -6    1.03    1.82
  -9   2  -6  145.86    8.61
   9  -2  -6  127.90   11.47
  -9  -2   6  132.46    4.91
   9   2   6  132.21    8.71
   9  -2   6  137.67    9.34
  -9  -2  -6  138.83    8.24
   9  -2   6  133.68    5.95
   9   2  -6  133.39    5.81
   9   2  -6  123.74   11.89
   9   3   6    0.29    0.97
  -9   3  -6   -0.62    1.47
   9  -3  -6    0.65    1.39
  -9  -3   6    0.94    1.00
  -9  -3  -6   -0.48    1.33
   9  -3   6    0.82    0.75
   9  -3   6   -1.46    1.11
  -9   3   6   -0.80    1.58
   9   3  -6   -0.33    0.64
   9   3  -6    0.18    1.53
   9   4   6  202.09    9.10
  -9   4  -6  237.38   12.69
   9  -4  -6  195.83   15.05
  -9  -4   6  213.20    8.34
  -9  -4  -6  194.33   10.74
   9  -4   6  218.95    8.42
  -9   4   6  245.63   13.05
   9   4  -6  222.92    8.67
   9   4  -6  214.94   12.68
   9   5   6    1.72    1.35
  -9   5  -6    4.15    2.15
   9  -5  -6    3.72    1.93
  -9  -5   6    2.90    1.07
  -9  -5  -6    2.74    1.74
  -9   5   6    1.89    2.13
   9   5  -6    2.09    1.19
   9   5  -6    3.26    3.52
   9   6   6  362.32   16.28
  -9   6  -6  395.32   20.90
  -9  -6   6  391.09   18.50
  -9  -6  -6  355.72   21.55
  -9   6   6  421.51   25.63
   9   6  -6  387.52   16.91
   9   6  -6  387.10   21.70
   9   7   6    2.74    2.33
  -9   7  -6    5.88    2.26
  -9  -7   6    3.50    1.30
  -9  -7  -6   -0.60    2.94
  -9   7   6    0.12    2.00
   9   7  -6    2.02    2.43
   9   7  -6    6.63    2.42
 -10   0  -6    4.08    2.32
  10   0  -6    3.55    2.20
  10   0   6    2.07    1.60
  10   1   6   88.89    5.44
 -10   1  -6   99.54   10.74
  10  -1  -6   86.76    6.85
 -10  -1  -6   94.13    7.07
  10  -1   6   93.49    7.89
  10   1  -6   92.71    7.00
  10   2   6   18.77    3.88
 -10   2  -6   20.62    3.63
  10  -2  -6   17.02    3.27
 -10  -2   6   16.63    1.58
 -10  -2  -6   21.10    3.59
  10  -2   6   17.92    2.00
  10  -2   6   20.42    2.71
  10   2  -6   19.05    5.55
  10   3   6  137.96    7.18
 -10   3  -6  149.04    9.41
  10  -3  -6  127.47    8.65
 -10  -3   6  143.10    5.79
 -10  -3  -6  132.79    8.87
  10  -3   6  110.41    7.22
  10  -3   6  144.67    7.99
  10   3  -6  142.89    5.68
  10   3  -6  135.15    9.39
  10   4   6   31.95    4.78
 -10   4  -6   37.06    6.96
  10  -4  -6   27.83    3.92
 -10  -4   6   29.77    2.33
 -10  -4  -6   32.07    3.99
  10   4  -6   34.81    2.37
  10   4  -6   34.02    4.58
  10   5   6   70.38    4.46
 -10   5  -6   80.46    6.67
  10  -5  -6   70.59    5.80
 -10  -5   6   81.04    5.43
 -10  -5  -6   66.01    5.41
  10   5  -6   76.62    4.19
  10   5  -6   73.30   10.50
   0   0   7   -0.60    2.03
   0   1   7    0.01    1.19
   0   1  -7    0.05    0.22
   0   1  -7    0.21    0.12
   0  -1   7    1.53    1.11
   0   2  -7    1.75    0.40
   0   2   7    2.07    2.45
   0   2  -7    2.06    0.40
   0  -2   7    2.08    1.33
   0   3   7    0.33    1.17
   0   3  -7   -0.09    0.41
   0   3  -7    0.44    0.58
   0  -3   7   -1.05    1.58
   0   4   7   27.34    3.12
   0   4  -7   27.63    1.32
   0   4  -7   27.54    2.13
   0  -4   7   25.70    2.60
   0   5   7    0.88    1.29
   0   5  -7    0.47    0.89
   0   5  -7   -0.25    0.60
   0  -5   7   -1.25    0.93
   0   6  -7   10.10    1.26
   0   6   7    8.55    2.44
   0   6  -7   10.39    1.17
   0  -6   7   11.52    1.63
   0   7   7   -0.32    1.38
   0   7  -7    0.10    0.73
   0  -7   7   -0.58    0.83
   0   7  -7    0.09    0.71
   0   8   7    1.64    1.52
   0   8  -7    0.31    0.85
   0   8  -7    0.07    1.35
   0   9   7   -0.79    2.57
   0   9  -7    1.01    0.92
   0   9  -7   -0.03    0.92
   0  10   7   22.64    3.58
   0  10  -7   24.20    3.64
   0  10  -7   23.36    2.34
   0  11  -7    0.10    2.20
   0  11  -7    1.80    1.26
  -1   0   7    0.10    1.14
   1   0   7    0.03    1.08
  -1   0  -7    0.03    0.16
  -1   0  -7   -0.14    0.13
   1   1   7    7.08    1.73
  -1   1  -7    4.59    0.40
  -1   1  -7    5.25    0.51
  -1  -1   7    4.37    1.70
   1  -1   7    4.33    1.61
  -1   1   7    5.08    1.85
  -1   2  -7    0.66    0.65
  -1  -2   7    2.10    2.05
   1   2   7    0.47    1.34
  -1   2  -7    1.45    0.49
   1  -2   7    1.66    1.21
  -1   2   7    2.96    1.45
   1   2  -7    0.88    0.24
   1   2  -7    0.92    0.25
  -1   3  -7   56.60    2.62
  -1  -3   7   58.33    3.89
   1   3   7   56.92    4.26
   1  -3   7   54.99    3.54
  -1   3   7   54.49    4.24
   1   3  -7   54.67    2.15
   1   3  -7   55.25    1.70
   1   4   7    0.15    1.30
  -1   4  -7    0.12    0.57
  -1   4  -7    0.92    0.52
  -1  -4   7    0.32    1.06
  -1   4   7    1.04    1.31
   1   4  -7    0.65    0.47
   1   4  -7   -0.09    0.29
   1  -4   7    0.95    1.64
   1   5   7    0.01    2.13
  -1   5  -7    1.25    0.97
  -1   5  -7    0.54    0.97
  -1  -5   7    0.32    1.04
   1  -5   7    1.39    1.55
  -1   5   7   -1.51    1.30
   1   5  -7   -0.01    0.54
   1   5  -7   -0.05    0.80
   1   6   7    2.62    1.64
  -1   6  -7    2.72    0.85
  -1   6  -7    0.45    1.34
  -1  -6   7    2.68    1.82
   1  -6   7    4.28    1.62
  -1   6   7    0.42    1.61
   1   6  -7    1.31    0.75
   1   6  -7    0.02    0.71
  -1   7  -7   -0.04    0.83
   1   7   7    0.60    1.54
  -1   7  -7    1.35    0.87
  -1  -7   7    0.32    0.96
   1  -7   7   -0.27    1.43
  -1   7   7    0.64    2.36
   1   7  -7    1.32    0.78
   1   7  -7    0.06    0.74
   1   8   7   -0.24    1.43
  -1   8  -7    0.16    0.87
  -1   8  -7    0.02    1.30
  -1   8   7   -0.43    1.37
   1   8  -7    0.45    0.98
   1   8  -7    0.01    1.18
   1   8  -7    0.46    1.26
   1   9   7   -0.05    1.53
  -1   9  -7    0.04    0.95
  -1   9  -7   -1.13    0.94
   1   9  -7   -1.08    1.01
  -1   9   7    0.97    1.52
   1   9  -7    0.73    1.49
   1   9  -7    0.03    0.86
   1  10   7    2.38    1.90
  -1  10  -7    1.16    1.18
  -1  10  -7    0.21    1.21
  -1  10   7    3.47    1.88
   1  10  -7    1.67    1.97
   1  10  -7    2.27    1.13
   1  10  -7   -0.06    1.11
  -1  11  -7   11.81    3.09
  -1  11  -7   -0.02    3.00
   1  11  -7    7.21    2.08
   1  11  -7   12.77    1.70
   1  11  -7   11.17    1.82
  -2   0  -7    0.03    0.36
   2   0   7    0.48    1.05
  -2   0   7    1.66    1.15
  -2   0  -7   -0.12    0.46
  -2   1  -7   10.96    1.12
   2   1   7    9.74    2.97
  -2   1  -7    8.93    1.01
  -2  -1   7    9.07    3.28
  -2  -1  -7    7.01    0.66
  -2  -1  -7    7.77    0.49
   2  -1   7    9.07    1.82
  -2   1   7    7.51    3.28
   2   2   7    5.63    1.77
  -2   2  -7    4.33    0.65
  -2  -2   7    8.43    1.71
  -2  -2  -7    4.32    0.37
  -2   2   7    3.72    1.80
   2  -2   7    3.47    1.49
  -2  -2  -7    4.44    0.41
   2   3   7    4.14    2.89
  -2   3  -7    4.69    0.72
  -2   3  -7    4.40    0.85
  -2  -3   7    5.44    1.58
   2  -3   7    2.92    1.37
  -2   3   7    6.81    1.79
   2   3  -7    3.05    0.76
   2   3  -7    3.12    0.64
   2   4   7   37.85    3.45
  -2   4  -7   34.38    2.78
  -2   4  -7   31.19    2.38
  -2  -4   7   29.65    4.45
   2  -4   7   30.47    2.52
  -2   4   7   30.36    3.49
   2   4  -7   31.36    3.13
   2   4  -7   34.46    1.47
   2   4  -7   31.64    1.66
  -2   5  -7   -0.54    0.65
   2   5   7    1.82    1.37
  -2   5  -7    0.23    1.14
  -2  -5   7    0.40    1.08
   2  -5   7    0.34    0.92
  -2   5   7   -0.71    1.37
   2   5  -7    0.20    1.14
   2   5  -7    0.20    0.75
   2   5  -7    0.89    0.59
   2   6   7    0.73    1.48
  -2   6  -7    1.11    1.34
  -2   6  -7    0.12    0.79
  -2  -6   7    2.32    1.12
  -2   6   7    0.67    1.51
   2   6  -7   -0.58    1.22
   2   6  -7   -0.08    0.95
   2   6  -7    0.31    1.12
   2  -6   7    1.27    0.91
   2   7   7    5.56    2.06
  -2   7  -7    5.45    1.23
  -2   7  -7    5.15    1.21
   2  -7   7    5.89    1.18
  -2   7   7    5.35    1.89
   2   7  -7    4.22    1.07
   2   7  -7    3.98    2.40
   2   7  -7    0.10    0.96
   2   8   7    1.48    1.83
  -2   8  -7    0.09    1.09
  -2   8  -7    2.54    1.14
   2  -8   7    1.95    0.91
  -2   8   7    2.18    1.65
   2   8  -7    0.95    1.01
   2   8  -7    3.38    2.03
   2   8  -7   -0.03    1.42
   2   9   7   -0.06    1.59
  -2   9  -7   -0.70    1.02
  -2   9  -7   -0.10    1.01
  -2   9   7    1.06    1.47
   2   9  -7   -0.90    0.98
   2   9  -7   -0.41    1.09
   2   9  -7    0.02    0.84
   2  10   7   -1.82    1.53
  -2  10  -7    0.60    1.00
  -2  10  -7    0.01    1.60
   2  10  -7    0.25    0.98
   2  10  -7   -0.27    0.98
   2  10  -7    0.07    0.84
  -2  11  -7   20.29    2.60
   2  11  -7   21.08    2.80
   2  11  -7   18.64    2.34
  -3   0  -7   -0.07    0.50
  -3   0  -7    0.13    0.44
   3   0   7    1.40    1.09
  -3   0   7    0.71    1.28
   3   1   7    7.57    1.83
  -3   1  -7    8.22    1.29
  -3   1  -7    6.97    1.47
  -3  -1   7    8.85    2.04
   3  -1   7    8.42    1.68
  -3  -1  -7    5.01    1.17
  -3   1   7    5.67    2.02
   3   2   7   16.36    2.29
  -3   2  -7   14.73    1.13
  -3   2  -7   12.44    1.29
  -3  -2   7   13.32    2.30
  -3  -2  -7   12.75    0.78
   3  -2   7   12.09    1.96
  -3   2   7   13.13    2.47
   3   2  -7   10.43    2.42
   3   3   7   12.40    2.32
  -3   3  -7   13.63    1.99
  -3   3  -7   12.92    1.70
  -3  -3   7    7.69    3.45
  -3  -3  -7   11.67    0.68
   3  -3   7    9.21    2.71
  -3   3   7   11.64    3.74
   3   3  -7    9.57    2.27
   3   3  -7   11.30    0.88
   3   3  -7   10.97    0.52
   3   4   7   -0.18    2.42
  -3   4  -7    0.91    0.74
   3   4   7    0.52    0.37
  -3   4  -7    2.93    0.88
  -3  -4   7    2.53    1.34
  -3  -4  -7    0.50    0.34
   3  -4   7    1.60    1.03
  -3   4   7    2.86    1.47
   3   4  -7    1.95    1.42
   3   4  -7    1.60    0.42
   3   4  -7    0.81    0.85
   3   5   7   19.83    3.00
   3   5   7   16.49    1.22
  -3   5  -7   22.53    1.83
  -3   5  -7   21.64    1.60
  -3  -5   7   19.72    2.56
  -3   5   7   17.90    2.92
   3   5  -7   22.27    2.68
   3   5  -7   22.30    1.42
   3  -5   7   17.22    1.89
   3   6   7    7.23    2.12
  -3   6  -7    5.20    2.05
  -3   6  -7    6.15    1.16
   3  -6   7    6.25    1.29
  -3   6   7    6.18    3.26
   3   6  -7   10.18    1.84
   3   6  -7    0.08    1.30
   3   6  -7    5.97    1.05
  -3   7  -7    3.65    1.22
   3   7   7    3.67    1.99
  -3   7  -7    3.45    1.12
   3  -7   7    3.70    1.62
  -3   7   7    4.83    1.83
   3   7  -7    5.26    1.55
   3   7  -7    0.04    0.85
   3   7  -7    2.61    1.07
   3   8   7    0.53    1.62
  -3   8  -7    1.04    1.03
  -3   8  -7    1.58    1.56
   3  -8   7    0.11    0.75
  -3   8   7    1.15    1.52
   3   8  -7    0.02    1.20
   3   8  -7    0.02    0.77
   3   8  -7   -0.30    1.45
   3   9   7    2.80    3.13
  -3   9  -7    2.03    1.30
  -3   9  -7    1.90    1.27
  -3   9   7    1.94    1.80
   3   9  -7    0.02    2.18
   3   9  -7    0.04    0.97
   3   9  -7    2.11    1.19
   3  10   7    5.34    3.13
  -3  10  -7    2.96    1.36
  -3  10  -7    0.04    1.36
   3  10  -7   -0.01    1.35
   3  10  -7    1.15    1.33
  -4   0   7   -0.87    1.93
  -4   0  -7   -0.02    0.63
   4   0   7    0.49    1.01
   4   1   7   10.60    1.92
  -4   1  -7    6.88    1.26
  -4  -1   7    9.63    2.15
  -4  -1  -7    9.10    1.11
   4  -1   7    8.37    1.79
  -4   1   7    9.40    2.28
   4   1  -7   11.16    2.26
   4   2   7   -0.01    1.22
  -4   2  -7    1.26    0.80
  -4  -2   7    0.35    1.35
  -4  -2  -7   -0.41    0.71
   4  -2   7   -0.51    1.00
  -4   2   7    2.26    1.41
   4   2  -7    0.45    1.38
   4   3   7    9.82    2.03
   4   3   7    6.96    0.81
  -4   3  -7    7.46    1.15
  -4   3  -7    6.62    1.38
  -4  -3   7    8.36    2.06
   4  -3   7    6.22    1.50
  -4   3   7    8.78    2.14
   4   3  -7    6.79    2.07
  -4   4  -7    8.31    1.44
   4   4   7    7.15    0.77
  -4   4  -7    8.89    1.86
  -4  -4   7    6.67    2.08
   4   4   7    7.59    2.12
   4  -4   7    4.36    1.41
  -4   4   7    7.66    2.22
   4   4  -7    8.36    2.10
   4   4  -7    6.34    0.61
   4   4  -7    8.99    1.18
   4   5   7   17.95    2.94
   4   5   7   18.44    1.11
  -4   5  -7   17.61    2.03
  -4   5  -7   19.74    1.73
   4  -5   7   16.33    1.74
   4   5  -7   16.31    2.64
   4   5  -7   18.50    1.40
   4   6   7    4.40    1.80
   4   6   7    0.04    0.58
  -4   6  -7    2.72    1.17
  -4   6  -7    2.37    1.01
   4  -6   7    1.52    0.94
  -4   6   7    2.86    1.68
   4   6  -7   -0.02    2.47
   4   6  -7    2.77    0.85
   4   7   7   10.48    2.38
  -4   7  -7    2.05    2.54
  -4   7  -7    7.17    1.45
   4  -7   7    6.84    1.15
  -4   7   7    7.24    2.28
   4   7  -7    0.03    2.01
   4   7  -7    9.96    1.33
   4   8   7   -1.19    1.67
  -4   8  -7    1.30    1.15
  -4   8  -7   -0.43    1.68
   4  -8   7    0.89    1.12
  -4   8   7    0.48    1.52
   4   8  -7    0.00    1.34
   4   8  -7    0.59    0.99
   4   9   7    3.02    1.99
  -4   9  -7    1.20    2.16
  -4   9  -7    1.86    1.31
   4   9  -7    0.06    1.48
   4   9  -7    0.73    2.00
   4  10   7   -0.15    1.79
  -4  10  -7   -0.20    1.21
  -4  10  -7   -0.78    1.94
   4  10  -7    0.00    1.29
   4  10  -7   -0.05    1.19
  -5   0  -7    0.68    0.77
   5   0   7    0.11    0.99
   5   0  -7   -0.70    1.32
  -5   0   7   -1.17    1.18
   5   1   7   20.27    3.62
  -5   1  -7   14.94    1.85
  -5  -1   7   14.35    2.72
   5  -1   7   15.72    2.14
  -5  -1  -7   15.05    2.50
  -5   1   7   16.13    2.64
   5   1  -7   12.09    4.52
   5   2   7    2.79    1.42
   5   2   7    0.03    0.72
  -5   2  -7    1.71    1.68
  -5  -2   7    3.01    1.68
  -5  -2  -7   -0.01    0.82
   5  -2   7    1.76    1.80
  -5   2   7    6.46    2.59
   5   2  -7    2.44    1.61
   5   3   7   -0.08    0.68
  -5   3  -7    1.58    1.79
  -5  -3   7    3.56    1.70
   5   3   7    3.75    1.50
   5  -3   7    1.66    1.06
  -5  -3  -7   -0.05    1.16
  -5   3   7    1.45    1.63
   5   3  -7    3.39    1.60
   5   4   7   -0.05    1.32
   5   4   7    0.14    0.55
  -5   4  -7    0.68    1.56
  -5  -4   7    0.68    1.49
  -5  -4  -7    1.00    0.61
   5  -4   7   -0.36    0.84
  -5   4   7   -3.24    1.39
   5   4  -7   -1.42    2.12
   5   5   7    3.45    1.83
   5   5   7    0.08    0.75
  -5   5  -7    3.66    1.31
  -5   5  -7    4.51    1.13
  -5  -5  -7    1.36    1.22
   5  -5   7    2.43    1.02
  -5   5   7    3.52    1.74
   5   5  -7    1.74    1.73
   5   5  -7    2.98    1.24
   5   6   7   -0.03    0.52
   5   6   7    0.16    1.36
  -5   6  -7   -0.01    0.98
  -5   6  -7    0.68    0.83
  -5  -6  -7    0.22    0.53
   5  -6   7   -0.30    0.67
  -5   6   7    1.26    1.30
   5   6  -7   -1.55    1.21
   5   6  -7   -0.89    1.06
   5   7   7    3.03    0.88
   5   7   7    4.82    2.26
  -5   7  -7    5.98    1.58
  -5   7  -7    6.08    1.39
   5  -7   7    2.71    0.91
  -5   7   7    6.35    2.04
   5   7  -7   -0.03    1.88
   5   7  -7    4.30    1.26
  -5   8  -7    0.14    1.31
  -5   8  -7   -0.25    1.15
  -5   8   7    2.22    1.60
   5   8  -7    1.18    1.08
   5   8  -7    0.00    2.35
  -5   9  -7   13.58    2.29
  -5   9  -7   15.00    2.18
   5   9  -7   13.84    2.13
   5   9  -7    0.02    2.59
   6   0   7   -0.19    0.73
   6   0   7    0.25    1.67
   6   0  -7    0.10    2.28
  -6   0   7   -1.20    1.45
  -6   0  -7    0.40    0.95
   6   1   7    7.40    1.93
   6   1   7    8.65    1.22
  -6   1  -7    7.84    1.71
   6  -1  -7    7.47    2.50
  -6  -1   7    9.84    4.10
  -6  -1  -7    0.03    2.39
   6  -1   7    8.34    1.74
  -6   1   7    5.96    2.44
   6   1  -7    9.47    2.40
   6   2   7    8.38    3.01
   6   2   7    9.20    1.15
  -6   2  -7    6.99    1.68
  -6  -2   7   10.51    2.45
  -6  -2  -7    0.04    1.39
   6  -2   7    5.34    1.53
  -6   2   7    6.69    2.19
   6   2  -7    5.15    2.27
   6   3   7   -0.11    0.76
  -6   3  -7    0.64    1.19
   6   3   7    1.51    1.39
  -6  -3  -7    0.06    0.90
   6  -3   7    2.27    0.99
  -6   3   7    0.74    1.53
   6   3  -7    0.52    1.62
   6   4   7   -0.53    1.42
   6   4   7   -0.01    1.13
  -6   4  -7    1.13    1.16
   6  -4   7    1.05    0.88
  -6  -4  -7    0.01    0.82
  -6   4   7    1.24    2.29
   6   4  -7   -1.35    1.50
   6   5   7    1.14    1.90
   6   5   7    0.03    1.39
  -6   5  -7    2.45    1.45
   6  -5   7    2.91    1.03
  -6   5   7    2.15    1.84
   6   5  -7    4.52    1.88
  -6  -5  -7    2.60    1.61
   6   6   7   -0.02    0.74
  -6   6  -7    0.95    2.05
  -6   6  -7    1.54    1.12
  -6  -6  -7    1.82    0.82
   6  -6   7   -0.41    0.75
  -6   6   7    2.79    1.63
   6   6  -7    0.04    0.81
   6   6  -7   -1.42    2.53
   6   7   7    1.07    0.82
  -6   7  -7    0.43    1.48
  -6   7  -7    2.53    2.00
  -6  -7  -7    1.00    0.88
  -6   7   7    0.51    1.75
   6   7  -7    1.33    1.05
   6   7  -7    0.97    1.69
   6   8   7    1.75    0.90
  -6   8  -7    2.27    2.41
  -6   8  -7    1.99    1.42
  -6   8   7    1.96    3.00
   6   8  -7    0.63    2.05
   6   8  -7    0.00    1.78
   7   0   7    0.38    1.17
   7   0   7    0.02    0.87
  -7   0  -7    0.69    1.18
   7   0  -7    1.05    1.59
  -7   0   7   -0.73    1.81
   7   1   7    9.37    3.23
   7   1   7   10.40    1.43
  -7   1  -7    9.43    2.05
   7  -1  -7    8.98    2.63
  -7  -1   7   10.75    3.03
  -7  -1  -7    0.02    2.98
   7  -1   7    8.61    1.79
  -7   1   7   13.80    4.44
   7   1  -7    8.51    2.67
   7   2   7   10.04    2.01
   7   2   7    0.11    2.02
  -7   2  -7    7.54    1.90
   7  -2  -7    8.18    2.44
  -7  -2  -7    0.05    2.63
   7  -2   7    8.48    1.57
  -7   2   7    8.50    2.53
   7   2  -7    8.11    2.52
   7   3   7   -0.24    0.90
  -7   3  -7    0.84    2.25
   7   3   7    1.89    1.51
  -7  -3  -7   -0.05    1.12
   7  -3   7    2.36    1.05
  -7   3   7    0.11    1.81
   7   3  -7    2.72    1.78
   7   4   7    0.04    0.84
  -7   4  -7    2.63    1.41
  -7  -4  -7   -0.03    1.02
   7  -4   7    0.94    0.90
  -7   4   7    0.70    1.58
   7   4  -7    0.62    1.77
   7   5   7   15.08    1.65
  -7   5  -7   17.06    2.66
  -7  -5  -7   16.89    1.90
   7  -5   7   13.10    1.62
  -7   5   7   14.75    2.98
   7   5  -7   15.22    3.15
   7   6   7    0.02    1.73
  -7   6  -7    3.88    1.85
  -7  -6  -7    4.45    1.33
  -7   6   7    4.19    2.07
   7   6  -7    4.26    2.19
   7   7   7   11.24    1.51
  -7   7  -7   10.71    2.53
  -7   7  -7   14.98    2.23
  -7  -7  -7   13.27    1.71
  -7   7   7   10.06    2.76
   7   7  -7    9.34    1.78
   7   7  -7   12.05    2.92
   8   0   7    1.03    1.19
   8   0   7   -1.14    0.95
   8   0  -7   -0.57    1.69
  -8   0  -7    0.03    2.12
   8   1   7    1.47    1.49
   8   1   7    1.78    1.11
  -8   1  -7    1.99    1.62
   8  -1  -7    2.11    1.99
  -8  -1  -7    0.01    2.51
   8  -1   7    1.35    1.27
   8  -1   7    1.65    1.18
  -8   1   7   -0.14    2.32
   8   1  -7    3.54    3.25
   8   2   7    2.84    1.67
   8   2   7    3.53    1.18
  -8   2  -7    0.55    1.80
   8  -2  -7    3.88    2.14
  -8  -2  -7    0.06    2.49
   8  -2   7    2.15    1.30
  -8   2   7    3.00    2.35
   8   2  -7    2.99    2.18
   8   3   7    1.08    1.79
  -8   3  -7    3.46    1.80
   8  -3  -7    2.56    2.09
  -8  -3  -7    0.02    2.37
   8  -3   7    2.59    1.16
  -8   3   7    1.63    3.52
   8   3  -7    2.09    2.09
   8   4   7    0.59    0.95
  -8   4  -7    1.79    1.53
  -8  -4  -7    0.01    1.90
   8  -4   7   -0.35    0.91
  -8   4   7    1.83    1.90
   8   4  -7    2.41    1.85
   8   5   7   10.94    1.63
  -8   5  -7   12.99    4.15
  -8  -5  -7   10.77    3.03
  -8   5   7   11.03    3.15
   8   5  -7   11.59    3.12
  -9   0  -7    1.66    1.63
   9   0   7    0.63    1.28
   9   0   7    0.62    1.19
   9   0  -7   -0.87    3.10
   9   1   7    3.49    1.77
   9   1   7    3.21    1.38
  -9   1  -7    1.54    2.18
   9  -1  -7    4.02    2.47
  -9  -1  -7    4.69    2.15
   9  -1   7    6.89    1.59
   9  -1   7    3.03    1.59
   9   1  -7    3.89    2.45
   0   0   8 1000.97   52.85
   0   1   8    0.50    1.63
   0  -1   8    1.05    1.49
   0  -2   8  325.09   15.60
   0   2   8  336.61   16.97
   0  -3   8   -1.87    1.37
   0   3   8    1.52    1.68
   0   4   8  148.08   12.99
   0  -4   8  163.45    8.07
   0   5   8   -0.84    1.70
   0  -5   8   -0.75    1.92
   0   6   8  152.03    9.02
   0  -6   8  137.77    6.89
   0   7   8    1.59    1.81
   0  -7   8   -1.33    1.07
   1   0   8   13.28    4.26
  -1   0   8   13.44    2.83
   1   1   8   94.63    6.25
  -1  -1   8   91.25    6.28
   1  -1   8   91.81    5.92
  -1   1   8   92.07    6.47
   1   2   8   64.74    7.91
  -1  -2   8   62.67    4.89
  -1   2   8   64.59    5.31
   1  -2   8   63.27    4.67
   1   3   8  193.79   10.40
  -1  -3   8  166.33   11.94
   1  -3   8  194.77    9.25
  -1   3   8  149.82   13.60
   1   4   8   46.17    4.73
  -1  -4   8   42.99    3.68
   1  -4   8   48.26    3.69
  -1   4   8   43.42    4.53
   1   5   8   68.33    8.90
  -1  -5   8   81.23    4.94
   1  -5   8   80.59    4.67
  -1   5   8   81.01    6.38
   1   6   8   15.50    3.28
  -1   6  -8   19.37    2.38
  -1  -6   8   14.12    2.30
   1  -6   8   14.37    2.14
  -1   6   8   16.48    3.35
   1   7   8   89.59    6.93
  -1   7  -8   90.00    4.14
  -1   7  -8   87.42    3.99
   1  -7   8   81.73    4.53
  -1   7   8   82.37    6.69
   2   0   8  147.92    8.04
  -2   0   8  128.97   11.79
   2   1   8  298.99   18.45
  -2  -1   8  303.42   15.12
   2  -1   8  263.14   16.97
  -2   1   8  299.25   15.14
   2   2   8   31.47    3.74
  -2  -2   8   32.65    5.51
   2  -2   8   33.81    3.36
   2   3   8  116.64   10.06
  -2  -3   8  106.26    6.43
   2  -3   8  117.61    6.29
  -2   3   8  106.28    7.36
   2   4   8   19.81    3.34
  -2  -4   8   17.98    2.73
  -2   4   8   19.63    3.31
   2  -4   8   16.31    3.87
   2   5   8  159.24    9.76
  -2   5  -8  160.89    6.30
  -2  -5   8  127.07   10.59
   2  -5   8  156.36    7.45
  -2   5   8  159.77   13.59
   2   6   8    5.28    2.21
  -2   6  -8    1.53    1.66
  -2   6  -8    2.61    1.10
  -2  -6   8    3.51    1.70
   2  -6   8    4.44    1.34
  -2   6   8    1.72    2.19
   2   7   8  119.32   12.57
  -2   7  -8  124.48    7.47
  -2   7  -8  133.04    5.88
   2  -7   8  120.74    5.77
  -2   7   8  132.51    8.68
  -3   0   8  135.47    8.61
   3   0   8  138.22    7.62
   3   1   8    0.49    1.46
  -3  -1   8    0.88    1.54
   3  -1   8   -0.56    1.38
  -3   1   8    1.24    1.65
  -3  -2   8  224.15   11.70
   3   2   8  239.87   12.26
   3  -2   8  209.45   13.49
  -3   2   8  224.66   12.07
   3   3   8   -0.23    1.67
  -3  -3   8    2.18    1.55
   3  -3   8    0.07    1.26
  -3   3   8    1.04    1.73
   3   4   8  105.68    7.47
  -3   4  -8  104.22    4.01
  -3   4  -8  107.62    4.77
  -3  -4   8  102.04    6.71
   3  -4   8  112.84    5.75
   3   5   8    6.62    2.40
  -3   5  -8    6.10    1.27
  -3  -5   8    3.99    2.10
  -3   5  -8    3.53    1.05
   3  -5   8    4.32    1.53
  -3   5   8    5.46    2.31
   3   6   8   77.33    6.67
  -3   6  -8   80.50    3.81
  -3   6  -8   78.81    4.22
   3  -6   8   80.13    4.26
  -3   6   8   82.29    6.37
   3   6  -8   78.48    5.64
   3   7   8   16.56    3.28
  -3   7  -8   13.08    1.91
  -3   7  -8   12.20    2.74
   3  -7   8   16.42    1.78
  -3   7   8   14.50    3.15
   3   7  -8    0.03    2.72
   4   0   8    9.61    2.33
  -4   0   8   10.88    2.79
   4   1   8  295.67   14.48
  -4  -1   8  280.03   14.72
   4  -1   8  290.68   13.65
  -4   1   8  278.69   15.11
   4   2   8   21.94    3.30
  -4  -2   8   24.89    3.65
   4  -2   8   23.82    2.79
  -4   2   8   20.28    3.63
   4   3   8  121.16   10.64
  -4   3  -8  116.83    4.46
  -4  -3   8  118.67    7.72
  -4   3  -8  108.72    6.81
   4  -3   8  113.05    6.04
  -4   3   8  112.72    7.98
   4   4   8   39.52    4.26
  -4   4  -8   32.12    2.09
  -4   4  -8   33.29    3.92
  -4  -4   8   43.24    4.42
  -4   4   8   35.87    4.35
   4   4  -8   39.26    4.11
   4   5   8  103.09    7.33
  -4   5  -8   96.41    4.30
  -4   5  -8   93.29    6.70
   4  -5   8   89.40    6.69
  -4   5   8   96.58    7.09
   4   5  -8   98.99    6.80
   4   6   8   77.98    6.50
  -4   6  -8   71.82    3.75
  -4   6  -8   71.50    6.14
   4  -6   8   71.57    5.63
  -4   6   8   71.43    6.12
   4   6  -8   73.44    5.73
   5   0   8   17.63    2.82
  -5   0   8   20.68    5.59
   5   1   8  130.56    7.96
  -5  -1   8  146.17    9.50
   5  -1   8  133.88    7.33
  -5   1   8  119.76    8.55
   5   2   8   73.21    5.50
  -5   2  -8   76.39    3.47
  -5   2  -8   73.52    4.11
  -5  -2   8   73.53    9.91
   5  -2   8   61.23    6.72
  -5   2   8   71.75    6.18
   5   2  -8   73.08    6.27
   5   3   8  151.72    9.20
  -5   3  -8  158.54    7.93
  -5   3  -8  147.05    7.02
  -5  -3   8  161.89   10.58
   5  -3   8  145.96    7.34
  -5   3   8  148.15    9.81
   5   3  -8  143.76    9.65
   5   4   8   32.04    4.06
  -5   4  -8   30.28    2.29
  -5   4  -8   29.42    2.81
   5  -4   8   29.94    2.77
  -5   4   8   35.38    4.28
   5   4  -8   33.26    4.08
   5   5   8   80.81    6.42
  -5   5  -8   77.05    5.40
  -5   5  -8   77.87    4.75
   5  -5   8   73.00    4.16
   6   0   8  309.21   15.25
  -6   0   8  312.68   18.35
   6   1   8   12.58    2.51
  -6   1  -8    7.05    2.95
  -6  -1   8   11.69    3.51
   6  -1   8   10.06    3.53
  -6   1   8   10.99    3.35
   6   1  -8   10.65    3.21
   6   2   8  182.55   10.21
  -6   2  -8  170.20    8.45
  -6  -2   8  206.60   13.02
   6  -2   8  175.69    8.73
  -6   2   8  167.22   15.39
   6   2  -8  174.49   11.28
   0   0   0    0.00    0.00
;
_shelx_hkl_checksum     69843
_shelx_res_file
;
TITL 1 in Pbcm
    1.res
    created by SHELXL-2019/3 at 19:27:34 on 20-May-2025
CELL 0.71073 11.4558 14.14 6.8502 90 90 90
ZERR 4 0.0023 0.0028 0.0014 0 0 0
LATT 1
SYMM -X,-Y,0.5+Z
SYMM -X,0.5+Y,0.5-Z
SYMM +X,0.5-Y,-Z
SFAC C H N O Cu
UNIT 36 44 12 20 4
EQIV $1 1-X,1-Y,1-Z
EQIV $2 +X,1+Y,+Z
EQIV $3 +X,0.5-Y,0.5+Z
EQIV $4 -X,-0.5+Y,0.5-Z
EQIV $5 -X,0.5+Y,0.5-Z
L.S. 50
PLAN  2
SIZE 0.25 0.22 0.2
TEMP 20
CONF
HTAB O1W O2_$1
HTAB O3 O2W_$2
HTAB C1 O1_$3
HTAB C6 O3_$4
HTAB C7 O1_$5
BOND
MORE -1
BOND $H
fmap 2
acta
WGHT    0.040000    0.702300
FVAR       0.40064
CU1   5    0.331894    0.750000    0.500000    10.50000    0.02407    0.00965 =
         0.01184   -0.00046    0.00000    0.00000
N1    3    0.286633    0.631841    0.350994    11.00000    0.03386    0.01316 =
         0.01220   -0.00033   -0.00072   -0.00314
N2    3    0.212711    0.498301    0.250000    10.50000    0.02970    0.00994 =
         0.01857    0.00000    0.00000   -0.00242
C1    1    0.241916    0.551305    0.408130    11.00000    0.03590    0.01332 =
         0.01607    0.00078    0.00033   -0.00291
AFIX  43
H1    2    0.231667    0.533087    0.537449    11.00000   -1.20000
AFIX   0
C2    1    0.153528    0.407521    0.250000    10.50000    0.02785    0.01065 =
         0.01865    0.00000    0.00000   -0.00392
C3    1    0.218884    0.325080    0.250000    10.50000    0.02221    0.01432 =
         0.01963    0.00000    0.00000   -0.00197
AFIX  43
H3    2    0.300014    0.327427    0.250000    10.50000   -1.20000
AFIX   0
C4    1    0.160311    0.238116    0.250000    10.50000    0.02468    0.01265 =
         0.01717    0.00000    0.00000   -0.00066
C5    1    0.038705    0.237269    0.250000    10.50000    0.02690    0.01597 =
         0.02769    0.00000    0.00000   -0.00673
AFIX  43
H5    2   -0.000599    0.179720    0.250000    10.50000   -1.20000
AFIX   0
C6    1   -0.024476    0.320493    0.250000    10.50000    0.01996    0.02487 =
         0.04033    0.00000    0.00000   -0.00166
AFIX  43
H6    2   -0.105621    0.318531    0.250000    10.50000   -1.20000
AFIX   0
C7    1    0.032931    0.407325    0.250000    10.50000    0.02776    0.01576 =
         0.03481    0.00000    0.00000    0.00365
AFIX  43
H7    2   -0.008844    0.463720    0.250000    10.50000   -1.20000
AFIX   0
C8    1    0.226534    0.145518    0.250000    10.50000    0.02955    0.01403 =
         0.01846    0.00000    0.00000    0.00047
O1    4    0.169038    0.070775    0.250000    10.50000    0.03441    0.01090 =
         0.02879    0.00000    0.00000   -0.00196
O2    4    0.337175    0.149193    0.250000    10.50000    0.02670    0.01918 =
         0.06243    0.00000    0.00000    0.00276
O3    4    0.323408    0.814609    0.250000    10.50000    0.03021    0.01059 =
         0.01513    0.00000    0.00000   -0.00300
AFIX   3
H3A   2    0.371738    0.860229    0.250000    10.50000   -1.20000
AFIX   0
O1W   4    0.522723    0.750000    0.500000    10.50000    0.02363    0.09096 =
         0.03567   -0.02259    0.00000    0.00000
AFIX   3
H1W   2    0.565365    0.778680    0.582500    11.00000   -1.20000
AFIX   0
O2W   4    0.467402   -0.013586    0.250000    10.50000    0.04880    0.03042 =
         0.16668    0.00000    0.00000   -0.00017
HKLF 4
REM  1 in Pbcm
REM wR2 = 0.0780, GooF = S = 1.127, Restrained GooF = 1.127 for all data
REM R1 = 0.0265 for 1209 Fo > 4sig(Fo) and 0.0297 for all 1374 data
REM 101 parameters refined using 0 restraints
END
WGHT      0.0400      0.7020
REM Highest difference peak  0.482,  deepest hole -0.453,  1-sigma level  0.084
Q1    1   0.4219  0.0373  0.2500  10.50000  0.05    0.48
Q2    1   0.1043  0.2412  0.2500  10.50000  0.05    0.43
;
_shelx_res_checksum     42423
