# Supplementary material for: catena-Poly[[[aqua­copper(II)]-μ-hydroxido-κ2O:O-μ-[3-(4H-1,2,4-triazol-4-yl)benzoato]-κ2N1:N2] monohydrate]
Source: IUCrdata. 2025 Jul 29;10(Pt 7):x250638. doi: 10.1107/S2414314625006388 (PMC12326467; doi:10.1107/S2414314625006388)
Supplement: Supplementary file 2 [file x-10-x250638-Isup3.hkl]

data_I                                                                          
_shelx_title ' 1 in Pbcm'                                                       
_shelx_refln_list_code          4                                               
_shelx_F_calc_maximum      180.65                                               
_exptl_crystal_F_000       620.00                                               
_reflns_d_resolution_high  0.7713                                               
                                                                                
loop_                                                                           
 _space_group_symop_operation_xyz                                               
 'x, y, z'                                                                      
 '-x, -y, z+1/2'                                                                
 '-x, y+1/2, -z+1/2'                                                            
 'x, -y+1/2, -z'                                                                
 '-x, -y, -z'                                                                   
 'x, y, -z-1/2'                                                                 
 'x, -y-1/2, z-1/2'                                                             
 '-x, y-1/2, z'                                                                 
                                                                                
_cell_length_a    11.4558                                                       
_cell_length_b    14.1400                                                       
_cell_length_c     6.8502                                                       
_cell_angle_alpha  90.000                                                       
_cell_angle_beta   90.000                                                       
_cell_angle_gamma  90.000                                                       
                                                                                
_shelx_F_squared_multiplier     1.000                                           
                                                                                
loop_                                                                           
 _refln_index_h                                                                 
 _refln_index_k                                                                 
 _refln_index_l                                                                 
 _refln_F_squared_calc                                                          
 _refln_F_squared_meas                                                          
 _refln_F_squared_sigma                                                         
 _refln_observed_status                                                         
   2   0   0      23102.42      16741.12       621.13 o                         
   3   0   0       7802.49       6267.38       181.40 o                         
   4   0   0       3614.27       3687.23        92.84 o                         
   5   0   0       1697.21       1486.19        35.56 o                         
   6   0   0      16795.85      16442.39       678.23 o                         
   7   0   0       1213.07       1160.60        33.18 o                         
   8   0   0       1570.31       1595.96        61.01 o                         
   9   0   0       3292.55       3393.46       108.71 o                         
  10   0   0       1242.51       1213.28        43.62 o                         
  11   0   0       1607.07       1613.26        51.86 o                         
  12   0   0        898.83        991.75        51.01 o                         
  13   0   0          4.38         12.08         7.93 o                         
  14   0   0        380.05        422.77        21.25 o                         
   2   1   0      23529.93      21247.13       615.47 o                         
   3   1   0       1801.99       1879.54        36.82 o                         
   4   1   0      22826.49      20706.71       626.81 o                         
   5   1   0       4211.69       3543.07        68.47 o                         
   6   1   0        888.88        996.34        19.26 o                         
   7   1   0       1122.66        924.47        25.29 o                         
   8   1   0       1162.04       1079.45        24.47 o                         
   9   1   0        585.60        574.27        16.94 o                         
  10   1   0       1731.86       1798.66        38.87 o                         
  11   1   0        555.28        656.02        19.47 o                         
  12   1   0         73.92         76.17         6.43 o                         
  13   1   0        474.48        508.87        22.97 o                         
  14   1   0        272.53        343.15        15.48 o                         
   1   2   0       3371.87       2867.31        44.89 o                         
   2   2   0         15.82         67.51         2.13 o                         
   3   2   0      24118.54      22021.82       969.73 o                         
   4   2   0       3662.12       3904.15        69.42 o                         
   5   2   0       5235.04       5087.89       104.50 o                         
   6   2   0      11135.13      10930.30       304.54 o                         
   7   2   0        629.54        587.12        16.79 o                         
   8   2   0       1657.82       1703.91        53.46 o                         
   9   2   0       2211.06       2278.50        54.64 o                         
  10   2   0        230.68        236.79         9.72 o                         
  11   2   0        824.13        843.67        20.56 o                         
  12   2   0        966.79        967.23        33.02 o                         
  13   2   0        224.90        251.36        10.54 o                         
  14   2   0        246.11        306.59        13.47 o                         
   1   3   0       4388.55       4697.12       143.32 o                         
   2   3   0       3074.45       3284.07        52.50 o                         
   3   3   0        523.00        617.59        10.33 o                         
   4   3   0       6362.09       5784.28       181.82 o                         
   5   3   0      16712.60      16577.36       424.26 o                         
   6   3   0        369.96        365.67         9.12 o                         
   7   3   0       5166.33       4892.10       134.11 o                         
   8   3   0       1423.50       1384.83        44.55 o                         
   9   3   0        215.76        219.34         9.13 o                         
  10   3   0       2572.64       2542.41        71.42 o                         
  11   3   0       1537.31       1602.85        34.37 o                         
  12   3   0         12.58         13.93         4.74 o                         
  13   3   0        690.18        763.69        25.01 o                         
  14   3   0        224.80        241.14        11.36 o                         
   0   4   0      10054.35      10755.37       347.53 o                         
   1   4   0       5149.54       5818.36       127.40 o                         
   2   4   0        729.05        976.73        13.13 o                         
   3   4   0        121.67         57.52         6.95 o                         
   4   4   0        221.46        154.04        10.67 o                         
   5   4   0        659.28        609.11        12.19 o                         
   6   4   0       4868.44       4615.81        86.26 o                         
   7   4   0       2541.17       2577.32        47.66 o                         
   8   4   0        623.19        582.40        12.74 o                         
   9   4   0       2480.69       2436.43        74.53 o                         
  10   4   0        508.48        528.24        16.39 o                         
  11   4   0        471.28        469.43        15.06 o                         
  12   4   0        881.33        910.75        24.71 o                         
  13   4   0         44.61         49.04         6.41 o                         
  14   4   0        451.72        508.69        20.52 o                         
   1   5   0       6607.61       6279.17       142.98 o                         
   2   5   0      10376.20      11008.27       293.69 o                         
   3   5   0       1942.28       2131.98        34.27 o                         
   4   5   0       3321.15       3268.66        70.57 o                         
   5   5   0       2347.90       2376.10        43.67 o                         
   6   5   0        663.53        747.20        16.80 o                         
   7   5   0        176.87        164.99         7.62 o                         
   8   5   0       8741.00       8274.82       190.64 o                         
   9   5   0          1.36          5.66         3.53 o                         
  10   5   0       3667.05       3505.17        93.17 o                         
  11   5   0       1852.22       1793.82        57.15 o                         
  12   5   0         94.82         83.71        17.30 o                         
  13   5   0        461.95        428.54        14.29 o                         
  14   5   0        321.02        351.74        14.02 o                         
   0   6   0       4720.73       4232.59       108.73 o                         
   1   6   0         14.29         10.51         2.43 o                         
   2   6   0         26.98         17.07         3.73 o                         
   3   6   0       1287.18       1148.99        16.85 o                         
   4   6   0       3230.44       3697.60       101.79 o                         
   5   6   0        971.41        990.20        30.63 o                         
   6   6   0       5673.03       5499.97       123.50 o                         
   7   6   0          3.29          1.50         2.16 o                         
   8   6   0        523.17        516.59        13.19 o                         
   9   6   0         29.41         26.55         3.27 o                         
  10   6   0       1169.80       1077.59        24.63 o                         
  11   6   0        235.63        219.20         9.55 o                         
  12   6   0       1380.82       1305.08        44.12 o                         
  13   6   0         83.20         77.80         6.46 o                         
  14   6   0        439.88        478.87        23.96 o                         
   1   7   0       1892.98       1690.38        32.48 o                         
   2   7   0       7237.37       7751.12       202.17 o                         
   3   7   0        810.43        915.71        15.99 o                         
   4   7   0       4123.54       3951.83        76.23 o                         
   5   7   0       5036.61       5071.31       143.60 o                         
   6   7   0         16.97         25.89         5.62 o                         
   7   7   0        394.75        414.39        12.92 o                         
   8   7   0       2484.89       2501.59        64.66 o                         
   9   7   0       1079.95       1120.82        39.63 o                         
  10   7   0        760.45        750.88        25.08 o                         
  11   7   0        531.56        513.01        16.43 o                         
  12   7   0          2.59          0.84         3.85 o                         
  13   7   0         10.49          7.36         6.50 o                         
   0   8   0       8966.39       8948.90       303.54 o                         
   1   8   0       4279.72       4027.03        91.86 o                         
   2   8   0        610.18        594.09        13.90 o                         
   3   8   0       3766.43       3734.70        62.58 o                         
   4   8   0        286.62        264.19        10.77 o                         
   5   8   0       2894.47       3044.73        91.23 o                         
   6   8   0       3211.81       3327.64       102.08 o                         
   7   8   0        394.40        392.31        16.49 o                         
   8   8   0        907.23        879.31        45.02 o                         
   9   8   0        765.95        735.27        33.92 o                         
  10   8   0         73.72         72.79         4.45 o                         
  11   8   0        129.03        124.52        12.74 o                         
  12   8   0        124.68        125.91        18.40 o                         
  13   8   0        135.35        137.72        12.54 o                         
   1   9   0       5300.07       5312.44       132.39 o                         
   2   9   0       2003.79       1858.54        42.46 o                         
   3   9   0        215.42        250.67        16.76 o                         
   4   9   0       1757.47       1728.93        27.70 o                         
   5   9   0       1408.46       1276.02        71.15 o                         
   6   9   0        349.60        354.64        25.05 o                         
   7   9   0       1116.95       1207.04        54.39 o                         
   8   9   0        201.04        234.20        15.21 o                         
   9   9   0         33.14         33.46         8.04 o                         
  10   9   0        173.72        187.86        17.23 o                         
  11   9   0        410.43        450.84        22.70 o                         
  12   9   0          0.84          2.93         7.09 o                         
   0  10   0       8061.29       7790.83       261.30 o                         
   1  10   0       1523.66       1501.03        39.15 o                         
   2  10   0       3558.56       3436.60        84.69 o                         
   3  10   0       4437.53       4524.63        91.27 o                         
   4  10   0        244.68        234.02         5.00 o                         
   5  10   0       1171.73       1159.34        19.30 o                         
   6  10   0       1619.21       1650.86        58.37 o                         
   7  10   0        601.62        591.68        35.14 o                         
   8  10   0        168.46        204.65        15.52 o                         
   9  10   0       1180.62       1269.18        69.57 o                         
  10  10   0        493.11        499.10        26.93 o                         
  11  10   0        269.74        260.56        22.57 o                         
  12  10   0       1036.39       1047.47        45.05 o                         
   1  11   0        513.35        481.97        15.64 o                         
   2  11   0       2597.60       2567.92        61.81 o                         
   3  11   0         18.00         22.32         3.81 o                         
   4  11   0       2829.95       2829.58        57.64 o                         
   5  11   0       1220.11       1279.63        25.27 o                         
   6  11   0          6.76         12.39         4.77 o                         
   7  11   0        240.51        278.00        13.36 o                         
   8  11   0        898.61        951.59        40.15 o                         
   9  11   0         31.31         30.82         9.44 o                         
  10  11   0       1000.19       1061.15        45.85 o                         
  11  11   0        456.52        448.58        25.18 o                         
   0  12   0       6689.51       6341.82       302.91 o                         
   1  12   0        147.99        136.28         9.20 o                         
   2  12   0        121.36        125.35        10.10 o                         
   3  12   0       1037.81       1089.31        24.22 o                         
   4  12   0        865.13        928.83        16.51 o                         
   5  12   0         30.92         43.03         7.03 o                         
   6  12   0       4521.29       4405.51       121.36 o                         
   7  12   0        697.89        702.79        25.07 o                         
   8  12   0        728.05        691.12        23.01 o                         
   9  12   0       1226.64       1266.94        47.75 o                         
  10  12   0        286.05        345.44        21.40 o                         
  11  12   0        500.52        555.28        37.99 o                         
   1  13   0        478.87        490.22        17.25 o                         
   2  13   0       2805.75       2744.17        71.01 o                         
   3  13   0        253.96        246.87        13.66 o                         
   4  13   0       1477.18       1429.81        35.07 o                         
   5  13   0       2445.46       2376.88        58.80 o                         
   6  13   0          2.94          0.67         4.99 o                         
   7  13   0       1665.55       1718.48        44.52 o                         
   8  13   0       1714.72       1722.64        67.66 o                         
   9  13   0         80.96         81.70         9.79 o                         
  10  13   0        687.26        710.65        26.79 o                         
   0  14   0       1730.55       1817.82       109.03 o                         
   1  14   0        236.33        238.84        16.46 o                         
   2  14   0         40.99         36.42         9.29 o                         
   3  14   0       2945.18       2897.59        64.03 o                         
   4  14   0        296.35        321.79        16.98 o                         
   5  14   0        429.34        427.12        16.39 o                         
   6  14   0       1623.41       1529.08        40.31 o                         
   7  14   0        130.87        147.66        11.95 o                         
   8  14   0        178.37        300.66        79.92 o                         
   9  14   0        887.18        890.30        69.93 o                         
   1  15   0       4114.41       4062.71       142.12 o                         
   2  15   0       1483.35       1423.56        46.15 o                         
   3  15   0        168.72        161.27         7.43 o                         
   4  15   0       2199.02       2118.21        59.24 o                         
   5  15   0       1062.71        971.42        28.65 o                         
   6  15   0         18.65         10.98         6.11 o                         
   7  15   0        925.54        934.77        32.42 o                         
   8  15   0        574.50        537.28        45.34 o                         
   0  16   0       3578.76       3575.90       183.23 o                         
   1  16   0        493.38        487.63        27.74 o                         
   2  16   0       1311.70       1348.01        43.29 o                         
   3  16   0       1425.57       1402.55        38.15 o                         
   4  16   0         25.76         24.14        10.41 o                         
   5  16   0        415.56        393.95        18.60 o                         
   6  16   0       1013.59       1000.04        32.12 o                         
   7  16   0        133.41        133.48        25.25 o                         
   1  17   0       1235.20       1250.48        54.10 o                         
   2  17   0       1927.69       1961.39        78.50 o                         
   3  17   0          1.56          2.39         5.65 o                         
   4  17   0       1999.51       1937.72        57.24 o                         
   5  17   0        683.38        640.76        26.02 o                         
   0  18   0       1485.05       1511.92        94.45 o                         
   1  18   0        295.48        283.06        30.20 o                         
   2  18   0        180.54        191.62        22.28 o                         
   1   1   1        751.26        626.81         5.82 o                         
   2   1   1        844.98        955.07        16.71 o                         
   3   1   1       2758.83       2971.82        54.61 o                         
   4   1   1         78.98        100.82         2.50 o                         
   5   1   1        888.85        901.67        15.20 o                         
   6   1   1        127.87        127.28         3.78 o                         
   7   1   1        804.15        783.98        11.97 o                         
   8   1   1        210.26        206.80         5.75 o                         
   9   1   1         14.80         13.70         3.41 o                         
  10   1   1         27.80         17.63         3.21 o                         
  11   1   1         63.53         68.14         4.86 o                         
  12   1   1          3.31          1.84         2.82 o                         
  13   1   1        157.20        151.26         7.01 o                         
  14   1   1          4.45          4.95         3.39 o                         
   0   2   1        629.71        745.73         8.49 o                         
   1   2   1       1170.41       1272.83        10.92 o                         
   2   2   1       5962.90       6201.67        74.38 o                         
   3   2   1          2.14          0.69         1.08 o                         
   4   2   1         32.43         22.41         1.48 o                         
   5   2   1        265.11        264.79         4.44 o                         
   6   2   1         94.37        117.98         3.57 o                         
   7   2   1          5.35          3.68         2.29 o                         
   8   2   1          4.18          1.42         2.50 o                         
   9   2   1         52.66         55.19         4.28 o                         
  10   2   1          0.78         -0.22         2.47 o                         
  11   2   1         97.30         92.76         5.17 o                         
  12   2   1         29.88         25.22         3.75 o                         
  13   2   1          0.98          2.14         2.97 o                         
  14   2   1         17.41         25.68         4.40 o                         
   1   3   1       1654.17       1662.20        18.82 o                         
   2   3   1         68.90         60.80         2.24 o                         
   3   3   1         25.38         42.49         1.52 o                         
   4   3   1        736.33        845.29         9.63 o                         
   5   3   1        509.41        544.76         7.08 o                         
   6   3   1       1582.19       1569.73        19.65 o                         
   7   3   1         59.51         57.27         3.23 o                         
   8   3   1        342.93        367.98         7.89 o                         
   9   3   1         11.57         15.58         3.57 o                         
  10   3   1        862.92        866.88        14.67 o                         
  11   3   1         95.32         93.32         4.81 o                         
  12   3   1          0.23          1.48         2.55 o                         
  13   3   1        110.50        122.58         6.01 o                         
  14   3   1          0.04          5.40         3.30 o                         
   0   4   1        743.33        938.27        18.61 o                         
   1   4   1         26.20         24.04         1.47 o                         
   2   4   1       1698.30       1794.30        20.29 o                         
   3   4   1          8.93         10.63         1.44 o                         
   4   4   1         45.29         49.26         1.28 o                         
   5   4   1         57.42         83.40         2.45 o                         
   6   4   1         12.43         10.84         1.90 o                         
   7   4   1         20.00         17.44         1.95 o                         
   8   4   1         18.87         18.90         2.32 o                         
   9   4   1         58.40         68.35         4.08 o                         
  10   4   1         48.61         49.92         3.84 o                         
  11   4   1          6.62          7.80         2.99 o                         
  12   4   1         32.24         27.85         3.45 o                         
  13   4   1         14.51         16.26         3.64 o                         
  14   4   1         23.02         18.98         3.94 o                         
   1   5   1        304.30        355.85         5.21 o                         
   2   5   1        436.84        473.15         7.03 o                         
   3   5   1       1210.72       1350.35        17.77 o                         
   4   5   1       1926.83       2059.08        33.82 o                         
   5   5   1         57.74         48.45         1.74 o                         
   6   5   1        666.82        681.36         8.00 o                         
   7   5   1        873.66        859.47        14.28 o                         
   8   5   1        496.46        526.73         9.63 o                         
   9   5   1        280.45        263.18         6.33 o                         
  10   5   1          4.29          6.34         2.45 o                         
  11   5   1          3.54          3.57         2.43 o                         
  12   5   1          4.64          9.56         2.79 o                         
  13   5   1         75.76         84.90         5.51 o                         
  14   5   1          8.39          7.88         4.19 o                         
   0   6   1       1371.68       1445.30        23.06 o                         
   1   6   1       1180.06       1321.07        17.32 o                         
   2   6   1        445.76        439.88         5.11 o                         
   3   6   1       1412.14       1576.35        20.46 o                         
   4   6   1        241.03        270.11         9.35 o                         
   5   6   1        843.61        898.48        14.37 o                         
   6   6   1         40.64         50.33         1.55 o                         
   7   6   1          1.07          1.02         1.06 o                         
   8   6   1         50.36         44.01         2.36 o                         
   9   6   1        194.64        175.61         6.18 o                         
  10   6   1        139.54        131.78         5.23 o                         
  11   6   1          1.22          1.05         2.16 o                         
  12   6   1         40.87         44.00         3.48 o                         
  13   6   1          0.15          3.96         3.17 o                         
   1   7   1        375.54        450.14         7.79 o                         
   2   7   1        504.96        490.21         8.31 o                         
   3   7   1        339.47        384.31         7.41 o                         
   4   7   1         13.29         18.64         2.12 o                         
   5   7   1         59.44         69.56         3.90 o                         
   6   7   1          9.19          9.26         2.29 o                         
   7   7   1         40.65         40.66         4.19 o                         
   8   7   1        526.77        493.97        11.16 o                         
   9   7   1        363.59        325.45         8.38 o                         
  10   7   1        133.14        125.37         6.24 o                         
  11   7   1         49.02         50.26         3.19 o                         
  12   7   1         25.21         22.84         3.75 o                         
  13   7   1         39.67         38.40         4.50 o                         
   0   8   1        151.06        184.11         5.67 o                         
   1   8   1          0.00          1.65         1.77 o                         
   2   8   1        446.81        461.09         8.22 o                         
   3   8   1        413.23        438.48         7.38 o                         
   4   8   1          1.37          2.52         1.71 o                         
   5   8   1         39.51         37.48         2.84 o                         
   6   8   1          0.44          0.33         2.06 o                         
   7   8   1          0.57          1.34         3.39 o                         
   8   8   1         37.49         36.92         5.26 o                         
   9   8   1         23.46         22.77         3.12 o                         
  10   8   1         36.58         29.88         3.24 o                         
  11   8   1         16.19         20.05         3.49 o                         
  12   8   1         18.16         15.29         3.86 o                         
  13   8   1          3.36         10.77         5.95 o                         
   1   9   1        424.37        441.51         8.87 o                         
   2   9   1          0.49         -2.33         2.33 o                         
   3   9   1         18.58         19.06         2.29 o                         
   4   9   1        137.39        130.15         4.09 o                         
   5   9   1        335.21        307.68         6.49 o                         
   6   9   1         14.07         24.28         5.75 o                         
   7   9   1        213.62        218.31         9.13 o                         
   8   9   1         34.93         37.92         5.28 o                         
   9   9   1         44.28         46.83         6.53 o                         
  10   9   1         22.62         17.12         5.70 o                         
  11   9   1         15.93         12.02         5.84 o                         
  12   9   1         32.05         29.63         6.79 o                         
   0  10   1       1239.18       1224.92        25.55 o                         
   1  10   1        178.03        172.98         6.04 o                         
   2  10   1        270.26        296.45         7.69 o                         
   3  10   1        952.77        954.52        14.26 o                         
   4  10   1        144.00        135.93         4.17 o                         
   5  10   1         43.21         50.42         2.98 o                         
   6  10   1          2.53         -0.18         2.10 o                         
   7  10   1         45.60         39.58         5.99 o                         
   8  10   1         22.23         22.20         5.73 o                         
   9  10   1          0.89          0.83         4.43 o                         
  10  10   1          2.16          2.98         4.38 o                         
  11  10   1        139.47        154.81        10.13 o                         
  12  10   1         59.60         47.75         7.90 o                         
   1  11   1         34.59         33.73         4.35 o                         
   2  11   1        749.75        707.42        14.73 o                         
   3  11   1         33.74         39.08         2.04 o                         
   4  11   1        466.10        437.68         8.55 o                         
   5  11   1         32.53         26.30         3.20 o                         
   6  11   1        815.37        769.00        12.67 o                         
   7  11   1         14.02         13.14         4.28 o                         
   8  11   1         24.55         30.04         5.96 o                         
   9  11   1         20.72         26.77         6.26 o                         
  10  11   1         94.47        110.29        13.49 o                         
  11  11   1         12.97         16.47         6.61 o                         
   0  12   1       5303.02       5095.53       138.67 o                         
   1  12   1         68.21         67.44         5.19 o                         
   2  12   1        375.62        354.66         9.68 o                         
   3  12   1         14.01         18.32         1.22 o                         
   4  12   1        122.14        123.28         4.18 o                         
   5  12   1         15.16          9.86         2.68 o                         
   6  12   1        365.46        322.13         8.05 o                         
   7  12   1          0.02         -0.38         2.90 o                         
   8  12   1         43.52         39.23         5.10 o                         
   9  12   1         10.95          1.93         3.84 o                         
  10  12   1        118.57        148.70        10.33 o                         
  11  12   1         93.40         83.14        16.95 o                         
   1  13   1        164.70        157.91         7.52 o                         
   2  13   1         26.63         35.01         4.89 o                         
   3  13   1          0.00         -0.32         1.72 o                         
   4  13   1         31.93         27.71         2.92 o                         
   5  13   1          2.94          4.14         3.15 o                         
   6  13   1          0.48         -1.37         2.32 o                         
   7  13   1         12.21          7.13         4.26 o                         
   8  13   1         22.81         17.75         4.69 o                         
   9  13   1         42.35         40.07         6.58 o                         
  10  13   1         44.24         31.22         6.65 o                         
   0  14   1        172.38        177.43        19.87 o                         
   1  14   1          1.90          2.36         3.72 o                         
   2  14   1         32.70         30.28         5.04 o                         
   3  14   1         62.52         55.40         3.58 o                         
   4  14   1        221.82        223.15         7.86 o                         
   5  14   1          5.33          4.35         2.82 o                         
   6  14   1         68.40         72.39         7.82 o                         
   7  14   1         41.49         51.34         5.51 o                         
   8  14   1         27.81         20.03         5.33 o                         
   9  14   1         14.40         12.02         5.47 o                         
   1  15   1         10.58         12.71         5.61 o                         
   2  15   1         19.50         20.77         5.19 o                         
   3  15   1         32.33         18.34         3.69 o                         
   4  15   1        104.01        107.05         4.87 o                         
   5  15   1         75.59         71.59         6.69 o                         
   6  15   1          7.08          5.79         4.33 o                         
   7  15   1          5.05          3.74         4.11 o                         
   8  15   1         27.05         23.32         6.31 o                         
   0  16   1         45.88         40.93        11.37 o                         
   1  16   1          1.67         -6.57         6.57 o                         
   2  16   1        204.04        220.22         8.71 o                         
   3  16   1         37.89         40.58         3.97 o                         
   4  16   1          1.98          4.22         4.14 o                         
   5  16   1          0.08          0.07         3.52 o                         
   6  16   1          8.19          5.58         4.12 o                         
   7  16   1          0.92          4.80         5.24 o                         
   1  17   1         43.15         48.06         8.74 o                         
   2  17   1         79.46         97.80         8.02 o                         
   3  17   1        377.55        395.51        13.99 o                         
   4  17   1         69.29         67.20         6.65 o                         
   5  17   1         50.86         50.43         6.60 o                         
   0  18   1          4.77          6.73        12.80 o                         
   1  18   1        212.61        217.30        25.66 o                         
   2  18   1         12.91         11.58         7.64 o                         
   0   0   2      12517.84      15106.62       551.99 o                         
   1   0   2      14861.86      15424.28       314.29 o                         
   2   0   2          6.63         17.92         1.31 o                         
   3   0   2       4513.15       4280.56        66.31 o                         
   4   0   2       1489.21       1381.90        29.90 o                         
   5   0   2       5600.91       5794.19       108.90 o                         
   6   0   2        211.36        169.62         5.61 o                         
   7   0   2        964.21        910.91        19.85 o                         
   8   0   2         29.54         20.51         3.79 o                         
   9   0   2       1502.96       1456.72        30.58 o                         
  10   0   2         45.79         63.76         6.11 o                         
  11   0   2         35.10         40.60         6.40 o                         
  12   0   2       1079.02       1087.37        27.83 o                         
  13   0   2        150.94        148.02        10.03 o                         
  14   0   2        156.44        155.64        13.17 o                         
   1   1   2      17828.40      18472.54       321.50 o                         
   2   1   2        631.23        507.54         6.06 o                         
   3   1   2        402.54        361.36         5.51 o                         
   4   1   2       2645.25       2313.78        42.17 o                         
   5   1   2       6183.08       5950.54        78.25 o                         
   6   1   2       1062.92       1146.99        13.24 o                         
   7   1   2       2750.25       2705.64        33.95 o                         
   8   1   2       1261.38       1229.89        17.53 o                         
   9   1   2          0.40          1.69         2.19 o                         
  10   1   2       2176.14       2180.25        32.77 o                         
  11   1   2       2031.39       1973.89        33.39 o                         
  12   1   2         31.21         25.19         4.19 o                         
  13   1   2        310.69        357.66        11.31 o                         
  14   1   2        122.48        132.64         7.81 o                         
   0   2   2       8761.97       9192.58       192.74 o                         
   1   2   2       8654.26       9277.21       121.82 o                         
   2   2   2         70.95         45.20         1.37 o                         
   3   2   2        357.52        250.62         3.51 o                         
   4   2   2        695.21        620.50         9.23 o                         
   5   2   2       2145.76       2034.35        21.41 o                         
   6   2   2       5604.89       5063.75        67.31 o                         
   7   2   2       1073.02        999.86        13.62 o                         
   8   2   2        827.36        791.86        14.23 o                         
   9   2   2       1553.09       1539.41        26.01 o                         
  10   2   2         87.64         96.43         4.67 o                         
  11   2   2         89.39        107.40         5.48 o                         
  12   2   2        565.22        586.07        13.06 o                         
  13   2   2         66.83         59.72         5.97 o                         
  14   2   2        101.70        115.00         6.40 o                         
   1   3   2       1585.05       1463.44        12.48 o                         
   2   3   2       7469.90       7360.72        93.84 o                         
   3   3   2          0.19          3.75         0.78 o                         
   4   3   2       7965.75       7952.90       105.33 o                         
   5   3   2       3416.98       3190.76        38.94 o                         
   6   3   2          4.10          6.06         1.69 o                         
   7   3   2       1431.48       1351.59        17.70 o                         
   8   3   2       1248.21       1182.87        16.80 o                         
   9   3   2        237.67        225.29         6.03 o                         
  10   3   2       1236.11       1223.30        22.97 o                         
  11   3   2        673.17        673.60        15.87 o                         
  12   3   2          5.70          5.68         3.52 o                         
  13   3   2        156.43        165.86         6.30 o                         
  14   3   2        303.34        340.69        10.76 o                         
   0   4   2      16720.27      17056.45       410.72 o                         
   1   4   2       4040.34       4083.63        43.81 o                         
   2   4   2       3959.86       4100.12        44.26 o                         
   3   4   2      10417.40      10706.18       159.97 o                         
   4   4   2        978.66        891.18        12.24 o                         
   5   4   2       3006.98       3069.95        34.09 o                         
   6   4   2       5348.84       5201.81        66.74 o                         
   7   4   2        774.48        715.76        10.44 o                         
   8   4   2        453.62        432.83         9.00 o                         
   9   4   2       2356.14       2208.30        32.58 o                         
  10   4   2        309.25        301.10         7.79 o                         
  11   4   2        532.51        512.52        11.47 o                         
  12   4   2       1140.93       1159.39        26.29 o                         
  13   4   2         79.92         92.23         5.51 o                         
  14   4   2        153.83        161.22         7.18 o                         
   1   5   2       8867.88       8962.30       151.77 o                         
   2   5   2       1098.47        968.16         9.93 o                         
   3   5   2          2.16          1.18         1.27 o                         
   4   5   2       5718.51       5640.57        70.73 o                         
   5   5   2       4511.95       4424.76        51.77 o                         
   6   5   2          4.31          5.42         1.69 o                         
   7   5   2       3283.26       3177.61        39.54 o                         
   8   5   2         13.14         18.30         2.70 o                         
   9   5   2          6.29          9.12         2.83 o                         
  10   5   2       1014.13        966.17        23.86 o                         
  11   5   2       1080.59       1080.30        22.04 o                         
  12   5   2         16.11         21.08         3.54 o                         
  13   5   2        692.03        736.12        16.43 o                         
   0   6   2      16560.66      15903.36       930.98 o                         
   1   6   2       9336.88       9838.25       160.25 o                         
   2   6   2       3164.33       3309.57        36.13 o                         
   3   6   2       8400.36       8556.93       130.42 o                         
   4   6   2         30.51         64.39         2.95 o                         
   5   6   2       2399.87       2257.83        33.13 o                         
   6   6   2       2908.13       2845.29        39.34 o                         
   7   6   2       3323.39       3321.22        40.59 o                         
   8   6   2        530.64        506.50         7.65 o                         
   9   6   2       6271.48       6147.70        99.37 o                         
  10   6   2          2.16          4.28         2.18 o                         
  11   6   2        657.78        652.00        12.33 o                         
  12   6   2        458.10        441.54        11.64 o                         
  13   6   2         44.93         50.95         4.96 o                         
   1   7   2       5081.90       4916.39        77.48 o                         
   2   7   2       2582.65       2370.46        26.58 o                         
   3   7   2        740.56        885.71        10.69 o                         
   4   7   2       6328.83       6534.79       101.60 o                         
   5   7   2       4333.16       4452.63        73.36 o                         
   6   7   2          0.99          3.95         2.27 o                         
   7   7   2       5454.16       5297.37       102.54 o                         
   8   7   2        115.77        126.96         6.10 o                         
   9   7   2         21.98         20.21         1.70 o                         
  10   7   2       1581.85       1493.08        24.56 o                         
  11   7   2        750.24        727.74        15.11 o                         
  12   7   2          6.44          3.67         3.19 o                         
  13   7   2        843.79        813.34        22.81 o                         
   0   8   2       5062.18       4953.70        96.54 o                         
   1   8   2       1255.82       1302.72        15.11 o                         
   2   8   2        598.70        583.74         7.43 o                         
   3   8   2       5256.21       5226.90        75.80 o                         
   4   8   2       1543.98       1587.74        21.39 o                         
   5   8   2       1397.45       1373.59        20.66 o                         
   6   8   2       5212.58       5329.35        94.42 o                         
   7   8   2        311.15        337.93         8.97 o                         
   8   8   2        797.40        824.83        18.03 o                         
   9   8   2       1525.66       1475.39        33.02 o                         
  10   8   2         85.82         94.56         7.53 o                         
  11   8   2        288.36        285.48        11.38 o                         
  12   8   2        960.06        923.55        34.54 o                         
   1   9   2       4462.66       4441.39        64.76 o                         
   2   9   2       4887.14       5052.43        72.58 o                         
   3   9   2         94.37         95.81         3.52 o                         
   4   9   2       5645.10       5650.95        84.49 o                         
   5   9   2       2764.14       2785.27        40.97 o                         
   6   9   2        121.33        130.67         4.59 o                         
   7   9   2       1615.17       1628.47        28.11 o                         
   8   9   2       1866.48       1906.83        38.34 o                         
   9   9   2         31.88         26.97         5.38 o                         
  10   9   2       2288.19       2283.68        45.67 o                         
  11   9   2        865.10        874.06        22.49 o                         
  12   9   2          2.59          4.23         4.79 o                         
   0  10   2       5730.63       5697.60       124.53 o                         
   1  10   2       1103.79       1061.22        13.82 o                         
   2  10   2        547.49        621.97        12.49 o                         
   3  10   2       2184.79       2222.30        29.88 o                         
   4  10   2        124.22        141.07         5.17 o                         
   5  10   2        781.11        780.69        12.29 o                         
   6  10   2       2160.89       2263.13        35.93 o                         
   7  10   2        409.89        434.29        10.10 o                         
   8  10   2        345.64        352.46         9.92 o                         
   9  10   2       1374.59       1434.36        31.17 o                         
  10  10   2        110.15        113.62         7.90 o                         
  11  10   2        347.98        354.18        14.09 o                         
   1  11   2       6035.47       6052.63       105.64 o                         
   2  11   2       1821.39       1849.54        29.20 o                         
   3  11   2         27.94         29.17         3.35 o                         
   4  11   2       1602.31       1632.27        24.61 o                         
   5  11   2       2241.44       2219.47        32.41 o                         
   6  11   2          3.11         -1.13         2.61 o                         
   7  11   2       2262.95       2328.53        39.32 o                         
   8  11   2        908.63        941.35        19.25 o                         
   9  11   2          0.23          1.75         3.93 o                         
  10  11   2        829.93        845.83        21.36 o                         
  11  11   2        751.43        795.51        28.63 o                         
   0  12   2        208.68        218.71         7.40 o                         
   1  12   2       1986.96       1918.64        30.97 o                         
   2  12   2        282.61        302.27         5.87 o                         
   3  12   2       3594.37       3703.22        55.24 o                         
   4  12   2        741.22        735.64        13.13 o                         
   5  12   2       1804.13       1786.69        27.31 o                         
   6  12   2       1009.47       1071.02        20.37 o                         
   7  12   2        176.81        174.54         8.28 o                         
   8  12   2        284.93        325.03        10.30 o                         
   9  12   2        763.03        790.07        19.43 o                         
  10  12   2         14.81          7.82         4.50 o                         
   1  13   2       1817.61       1839.97        29.85 o                         
   2  13   2        793.87        822.43        12.36 o                         
   3  13   2          0.12          0.87         2.30 o                         
   4  13   2       1430.05       1500.19        23.75 o                         
   5  13   2       1342.54       1385.14        21.99 o                         
   6  13   2          4.91          1.46         2.72 o                         
   7  13   2        923.17        874.21        17.37 o                         
   8  13   2        171.75        177.90         9.39 o                         
   9  13   2          5.19          1.73         4.05 o                         
   0  14   2       2562.72       2451.56        60.58 o                         
   1  14   2        898.72        850.22        14.19 o                         
   2  14   2       1252.88       1329.61        19.77 o                         
   3  14   2        760.01        819.96        14.60 o                         
   4  14   2        331.09        309.28         9.03 o                         
   5  14   2        365.71        361.63         9.26 o                         
   6  14   2        996.30       1005.84        21.01 o                         
   7  14   2        505.13        462.73        14.69 o                         
   8  14   2        285.32        289.91        14.63 o                         
   1  15   2        565.13        582.21        10.82 o                         
   2  15   2        933.42        944.21        18.15 o                         
   3  15   2         11.68         12.45         3.41 o                         
   4  15   2        449.67        419.99         9.64 o                         
   5  15   2        369.03        365.37         8.99 o                         
   6  15   2         12.74         16.56         4.43 o                         
   7  15   2        232.44        214.21        10.50 o                         
   0  16   2        875.37        854.36        26.35 o                         
   1  16   2        317.22        314.72        12.56 o                         
   2  16   2        118.73        118.48         6.40 o                         
   3  16   2       1254.48       1219.24        19.78 o                         
   4  16   2        354.03        346.93         9.42 o                         
   5  16   2        357.17        327.75        12.44 o                         
   6  16   2        703.28        697.16        17.77 o                         
   1  17   2        572.06        544.29        16.44 o                         
   2  17   2        370.37        353.05        12.49 o                         
   3  17   2          0.09         -3.67         3.90 o                         
   4  17   2        340.44        326.78        10.40 o                         
   1   1   3       1439.32       1574.19        15.29 o                         
   2   1   3        472.33        572.87         6.14 o                         
   3   1   3        151.91        152.11         1.95 o                         
   4   1   3         54.92         58.74         1.63 o                         
   5   1   3          9.32         16.35         1.44 o                         
   6   1   3        184.75        185.18         3.79 o                         
   7   1   3         14.34          9.55         2.12 o                         
   8   1   3         23.82         29.90         2.95 o                         
   9   1   3         68.19         69.56         3.76 o                         
  10   1   3         14.87         12.51         2.73 o                         
  11   1   3        102.36        111.22         5.03 o                         
  12   1   3          0.29          3.29         2.76 o                         
  13   1   3        141.64        127.43         6.26 o                         
   0   2   3       1424.54       1573.18        15.27 o                         
   1   2   3        141.03        163.46         2.72 o                         
   2   2   3          2.47          8.10         1.15 o                         
   3   2   3        369.91        403.03         3.72 o                         
   4   2   3        591.89        632.74         8.18 o                         
   5   2   3         23.94         25.29         1.90 o                         
   6   2   3         50.98         49.19         2.31 o                         
   7   2   3        133.76        143.50         4.08 o                         
   8   2   3         23.95         26.05         3.06 o                         
   9   2   3          0.02         -0.64         1.96 o                         
  10   2   3          0.78          3.41         2.69 o                         
  11   2   3         47.85         51.20         4.41 o                         
  12   2   3         41.41         34.49         3.95 o                         
  13   2   3          4.58          6.12         3.49 o                         
   1   3   3       1144.89       1270.15        12.02 o                         
   2   3   3        330.92        329.32         4.31 o                         
   3   3   3         28.99         40.72         1.63 o                         
   4   3   3       1097.62       1120.71        12.50 o                         
   5   3   3        269.12        273.41         4.22 o                         
   6   3   3         85.06         86.81         2.76 o                         
   7   3   3        309.09        328.21         6.15 o                         
   8   3   3         15.30         16.96         3.01 o                         
   9   3   3         29.49         26.60         3.17 o                         
  10   3   3        191.67        189.53         6.00 o                         
  11   3   3         11.70         14.33         3.03 o                         
  12   3   3          6.79          4.81         3.30 o                         
  13   3   3          3.74          1.44         2.88 o                         
   0   4   3          3.78          4.33         1.40 o                         
   1   4   3          2.05          4.57         0.88 o                         
   2   4   3         19.48         14.43         0.99 o                         
   3   4   3         27.49         35.45         1.29 o                         
   4   4   3        225.01        231.63         3.50 o                         
   5   4   3          1.37          2.04         1.14 o                         
   6   4   3        310.57        322.71         5.37 o                         
   7   4   3         21.58         21.02         2.56 o                         
   8   4   3        292.26        287.28         6.43 o                         
   9   4   3          1.55          1.14         2.20 o                         
  10   4   3        233.44        224.09         9.49 o                         
  11   4   3         12.39         11.00         3.05 o                         
  12   4   3          5.08          4.13         2.96 o                         
  13   4   3          1.24          1.23         2.52 o                         
   1   5   3         41.44         45.51         1.59 o                         
   2   5   3         45.22         50.86         1.58 o                         
   3   5   3       1068.66       1191.76        11.59 o                         
   4   5   3        700.90        764.57         8.96 o                         
   5   5   3         11.38         15.24         1.79 o                         
   6   5   3        107.20        103.24         3.13 o                         
   7   5   3        517.17        523.24         7.96 o                         
   8   5   3        205.41        223.52         5.54 o                         
   9   5   3        269.36        264.47         6.28 o                         
  10   5   3         17.02         13.67         3.06 o                         
  11   5   3          4.55          5.64         2.87 o                         
  12   5   3          0.79          0.37         2.61 o                         
  13   5   3        122.47        130.92         6.37 o                         
   0   6   3        463.09        471.36         7.97 o                         
   1   6   3        236.85        242.24         4.74 o                         
   2   6   3        345.16        402.32         4.59 o                         
   3   6   3        163.06        186.47         2.86 o                         
   4   6   3        255.55        281.12         5.00 o                         
   5   6   3          0.79          2.96         1.33 o                         
   6   6   3        104.86        112.47         5.64 o                         
   7   6   3        289.95        296.14         4.81 o                         
   8   6   3         62.99         69.87         2.93 o                         
   9   6   3        622.64        604.39        11.48 o                         
  10   6   3         12.54         18.68         2.56 o                         
  11   6   3         88.77         89.21         4.83 o                         
  12   6   3         37.15         25.49         4.16 o                         
  13   6   3         13.42         15.81         3.77 o                         
   1   7   3        120.21        150.59         3.16 o                         
   2   7   3        625.16        629.00         7.05 o                         
   3   7   3        147.64        162.86         3.56 o                         
   4   7   3        372.90        382.97         5.86 o                         
   5   7   3          0.04          1.10         1.59 o                         
   6   7   3        139.29        138.88         5.31 o                         
   7   7   3          0.09          2.72         2.20 o                         
   8   7   3          5.82          5.60         2.36 o                         
   9   7   3         12.28         10.95         3.99 o                         
  10   7   3          5.50          7.39         3.28 o                         
  11   7   3          4.78          1.24         2.83 o                         
  12   7   3          3.30          3.19         3.36 o                         
   0   8   3         54.34         52.86         3.06 o                         
   1   8   3          0.05          0.07         1.37 o                         
   2   8   3          3.61          6.46         1.65 o                         
   3   8   3        116.23        121.45         3.43 o                         
   4   8   3        173.44        179.19         4.18 o                         
   5   8   3          0.26          0.80         1.71 o                         
   6   8   3         38.95         34.47         3.18 o                         
   7   8   3          1.31          0.37         2.28 o                         
   8   8   3          0.59          0.04         2.70 o                         
   9   8   3         27.29         28.41         4.57 o                         
  10   8   3          5.15         10.17         3.36 o                         
  11   8   3          8.33          9.50         4.09 o                         
  12   8   3          2.08          0.42         3.15 o                         
   1   9   3        818.46        840.05        19.67 o                         
   2   9   3         10.14          7.44         1.57 o                         
   3   9   3        219.90        232.85         4.92 o                         
   4   9   3          0.35         -0.82         1.60 o                         
   5   9   3          0.19          1.65         1.76 o                         
   6   9   3        128.31        121.72         4.14 o                         
   7   9   3          0.03          1.04         1.95 o                         
   8   9   3         11.86         11.97         3.02 o                         
   9   9   3         25.55         18.89         4.92 o                         
  10   9   3        118.33        120.13         7.41 o                         
  11   9   3         33.57         20.05         5.46 o                         
   0  10   3        367.56        421.37        10.01 o                         
   1  10   3        143.62        140.10         4.01 o                         
   2  10   3          0.00          1.68         1.50 o                         
   3  10   3        150.37        156.18         4.83 o                         
   4  10   3         34.50         42.72         2.78 o                         
   5  10   3         27.42         23.23         2.58 o                         
   6  10   3         18.70         15.60         2.56 o                         
   7  10   3         42.56         38.66         3.74 o                         
   8  10   3          0.15          1.32         2.41 o                         
   9  10   3         75.37         63.21         4.81 o                         
  10  10   3         17.36         16.19         5.08 o                         
  11  10   3        210.14        220.49        11.87 o                         
   1  11   3       1204.09       1242.26        17.86 o                         
   2  11   3        369.12        366.07         6.51 o                         
   3  11   3        382.17        359.10         7.14 o                         
   4  11   3        173.36        166.30         4.85 o                         
   5  11   3        218.48        237.76         6.34 o                         
   6  11   3        254.95        245.24         6.80 o                         
   7  11   3         35.44         41.33         3.68 o                         
   8  11   3          0.08         -0.30         2.65 o                         
   9  11   3        101.19        120.41         5.70 o                         
  10  11   3         29.17         32.43         5.15 o                         
   0  12   3       1751.10       1799.63        40.81 o                         
   1  12   3         84.48         92.82         4.59 o                         
   2  12   3          0.54          2.02         1.80 o                         
   3  12   3          1.34          1.23         2.10 o                         
   4  12   3         15.91         13.52         2.54 o                         
   5  12   3         32.70         27.17         3.06 o                         
   6  12   3        670.33        604.53        11.14 o                         
   7  12   3          3.75          1.99         2.83 o                         
   8  12   3        118.48        111.98         4.99 o                         
   9  12   3          7.23          7.57         3.19 o                         
  10  12   3         41.26         53.31         5.99 o                         
   1  13   3          0.04         -1.54         2.15 o                         
   2  13   3         47.24         48.84         4.44 o                         
   3  13   3         67.70         73.44         4.09 o                         
   4  13   3         48.07         41.92         3.58 o                         
   5  13   3         50.84         61.52         3.82 o                         
   6  13   3          0.57         -1.29         2.41 o                         
   7  13   3         45.83         42.70         4.16 o                         
   8  13   3         20.42         16.26         3.79 o                         
   9  13   3         10.60         11.29         3.35 o                         
   0  14   3        215.47        195.31         9.27 o                         
   1  14   3          5.48          2.90         1.87 o                         
   2  14   3        230.52        223.78         7.37 o                         
   3  14   3         85.87         78.32         4.31 o                         
   4  14   3         34.41         34.60         3.61 o                         
   5  14   3         13.46          7.49         2.91 o                         
   6  14   3         11.29         12.24         2.96 o                         
   7  14   3          7.90          6.03         3.17 o                         
   8  14   3          2.63          1.91         2.63 o                         
   1  15   3         91.15         77.34         5.33 o                         
   2  15   3          0.26          0.20         2.57 o                         
   3  15   3         24.78         24.46         3.50 o                         
   4  15   3          1.71          2.53         2.61 o                         
   5  15   3         10.14          9.94         3.41 o                         
   6  15   3         18.60         14.67         3.22 o                         
   0  16   3        113.40        154.43        19.44 o                         
   1  16   3          0.02          0.51         3.17 o                         
   2  16   3        285.32        286.74        10.35 o                         
   3  16   3          0.62          1.19         3.12 o                         
   4  16   3         69.56         80.88         6.50 o                         
   5  16   3         53.65         47.11         5.39 o                         
   1  17   3          7.77          7.03         6.69 o                         
   2  17   3         69.11         78.00         5.98 o                         
   0   0   4      32632.78      30278.53      1200.68 o                         
   1   0   4        227.97        193.23         3.52 o                         
   2   0   4        602.90        545.32         6.70 o                         
   3   0   4       2206.13       1913.63        34.65 o                         
   4   0   4        903.73        920.67        13.55 o                         
   5   0   4         41.82         21.06         2.29 o                         
   6   0   4      11308.60      11231.39       239.40 o                         
   7   0   4       1749.01       1741.18        29.75 o                         
   8   0   4       1334.07       1331.62        32.09 o                         
   9   0   4       2548.85       2483.19        46.64 o                         
  10   0   4        634.74        607.48        15.02 o                         
  11   0   4       1227.84       1164.08        27.64 o                         
  12   0   4        775.50        757.72        21.03 o                         
  13   0   4         22.42         29.53         5.68 o                         
   1   1   4        335.41        227.56         2.66 o                         
   2   1   4       6596.44       6683.94        87.66 o                         
   3   1   4        134.97        145.60         2.94 o                         
   4   1   4       5488.02       5545.69        64.25 o                         
   5   1   4       4018.32       3944.80        44.89 o                         
   6   1   4          7.73         12.94         1.64 o                         
   7   1   4       1215.70       1133.37        15.66 o                         
   8   1   4       1693.17       1609.99        21.79 o                         
   9   1   4        231.26        225.17         7.23 o                         
  10   1   4       1529.17       1489.88        22.04 o                         
  11   1   4        622.77        646.57        11.58 o                         
  12   1   4         28.38         25.29         4.85 o                         
  13   1   4        552.10        533.74        12.00 o                         
   0   2   4      10990.84      11522.77       253.00 o                         
   1   2   4       1724.16       1726.83        16.83 o                         
   2   2   4        996.68        951.21        10.68 o                         
   3   2   4       7221.47       7005.15        96.04 o                         
   4   2   4        315.24        281.91         5.48 o                         
   5   2   4       1865.85       1828.21        27.31 o                         
   6   2   4       3749.22       3675.93        45.04 o                         
   7   2   4        723.43        720.09         9.43 o                         
   8   2   4        374.99        352.59         6.52 o                         
   9   2   4       1790.78       1698.55        22.86 o                         
  10   2   4        464.27        460.11         9.02 o                         
  11   2   4        699.97        675.11        13.18 o                         
  12   2   4        926.55        903.09        20.97 o                         
  13   2   4         50.65         54.25         5.06 o                         
   1   3   4      10058.42      10615.36       161.07 o                         
   2   3   4       3130.35       3160.21        39.39 o                         
   3   3   4        567.81        616.66         7.49 o                         
   4   3   4       4104.96       3980.97        46.34 o                         
   5   3   4       3161.97       3071.75        34.94 o                         
   6   3   4          5.01          4.84         1.47 o                         
   7   3   4       1718.37       1643.98        19.47 o                         
   8   3   4        629.91        623.95         9.31 o                         
   9   3   4         31.97         34.77         3.27 o                         
  10   3   4       1368.91       1325.45        21.83 o                         
  11   3   4        917.30        912.79        16.74 o                         
  12   3   4          0.08          0.47         2.92 o                         
  13   3   4        423.14        428.11        12.66 o                         
   0   4   4       8408.79       8797.09       145.79 o                         
   1   4   4       2084.99       2056.11        33.57 o                         
   2   4   4        890.21        930.31        10.28 o                         
   3   4   4       2886.22       2839.34        36.04 o                         
   4   4   4         89.44         92.86         2.16 o                         
   5   4   4       2086.12       2060.31        28.85 o                         
   6   4   4       2880.75       2786.88        34.39 o                         
   7   4   4        187.38        179.08         4.40 o                         
   8   4   4        824.51        816.76        11.28 o                         
   9   4   4        540.51        523.60         9.42 o                         
  10   4   4         32.09         33.72         3.55 o                         
  11   4   4        114.49        120.13         5.48 o                         
  12   4   4        223.79        223.11         7.55 o                         
   1   5   4       3407.54       3308.51        34.97 o                         
   2   5   4       6471.87       6454.18        86.66 o                         
   3   5   4        461.07        487.28         6.53 o                         
   4   5   4       4343.87       4348.68        52.38 o                         
   5   5   4       2019.14       2059.29        23.24 o                         
   6   5   4         53.61         54.74         3.16 o                         
   7   5   4        659.70        654.75         8.89 o                         
   8   5   4       2184.91       2173.24        28.12 o                         
   9   5   4        351.09        342.41         7.13 o                         
  10   5   4       1109.51       1090.56        17.11 o                         
  11   5   4        317.48        323.29         8.44 o                         
  12   5   4          0.13         -0.22         2.71 o                         
   0   6   4       3590.72       3449.32        91.32 o                         
   1   6   4        262.44        261.28         4.49 o                         
   2   6   4         43.37         31.47         1.33 o                         
   3   6   4       1469.10       1462.80        15.04 o                         
   4   6   4       1568.26       1653.02        18.38 o                         
   5   6   4       1196.79       1247.26        14.81 o                         
   6   6   4       3949.76       4066.16        55.91 o                         
   7   6   4         25.12         28.95         2.44 o                         
   8   6   4        520.17        484.15        14.72 o                         
   9   6   4         11.36         11.75         2.30 o                         
  10   6   4        564.39        549.54        11.58 o                         
  11   6   4         59.42         50.91         5.16 o                         
  12   6   4        696.01        689.24        15.65 o                         
   1   7   4       1612.69       1655.37        18.93 o                         
   2   7   4       2763.32       2839.55        33.02 o                         
   3   7   4        445.05        476.55         5.86 o                         
   4   7   4       1035.39       1014.35        11.83 o                         
   5   7   4       1442.04       1416.35        16.87 o                         
   6   7   4         74.89         74.02         2.63 o                         
   7   7   4         62.96         64.92         2.79 o                         
   8   7   4       2699.79       2572.34        53.29 o                         
   9   7   4        130.45        138.34         5.60 o                         
  10   7   4        875.76        902.81        19.44 o                         
  11   7   4        748.96        742.35        21.50 o                         
   0   8   4       2941.90       3053.95        55.95 o                         
   1   8   4        970.59        969.50        15.08 o                         
   2   8   4        299.63        322.80         5.54 o                         
   3   8   4        978.26       1043.10        12.83 o                         
   4   8   4        249.38        251.47         4.68 o                         
   5   8   4        192.20        209.96         5.15 o                         
   6   8   4       1204.88       1192.31        16.79 o                         
   7   8   4       1243.71       1212.75        18.70 o                         
   8   8   4        104.16        104.32         5.71 o                         
   9   8   4       1385.37       1407.10        25.35 o                         
  10   8   4        445.21        439.95        13.08 o                         
  11   8   4        377.72        380.60        12.97 o                         
   1   9   4        637.00        669.14         9.41 o                         
   2   9   4        683.62        716.57         9.88 o                         
   3   9   4        115.79        113.28         3.35 o                         
   4   9   4        464.56        484.66         7.45 o                         
   5   9   4       2040.74       2082.49        27.09 o                         
   6   9   4         17.97         13.33         2.49 o                         
   7   9   4        837.62        882.57        14.61 o                         
   8   9   4        607.82        600.20        11.93 o                         
   9   9   4          6.38          8.63         2.89 o                         
  10   9   4        420.27        423.91        14.78 o                         
  11   9   4        547.97        533.03        16.53 o                         
   0  10   4       1557.80       1623.81        35.85 o                         
   1  10   4        863.84        880.10        12.48 o                         
   2  10   4        200.06        215.44         4.87 o                         
   3  10   4       1954.78       1980.98        24.42 o                         
   4  10   4        960.21        962.64        14.27 o                         
   5  10   4        542.10        550.84         9.45 o                         
   6  10   4       2113.34       2149.77        29.53 o                         
   7  10   4        439.65        439.94         9.27 o                         
   8  10   4        400.43        403.21         9.29 o                         
   9  10   4        789.77        812.65        14.73 o                         
  10  10   4        160.99        169.15         7.19 o                         
   1  11   4        486.50        506.41         8.31 o                         
   2  11   4       2095.43       2052.39        34.12 o                         
   3  11   4          0.17         -1.38         1.90 o                         
   4  11   4       2224.48       2208.37        29.56 o                         
   5  11   4        952.75        966.11        14.80 o                         
   6  11   4         52.75         46.89         3.44 o                         
   7  11   4        446.75        463.29         9.77 o                         
   8  11   4        430.05        437.95        10.49 o                         
   9  11   4         75.10         78.14         9.28 o                         
   0  12   4       8248.12       8274.52       266.66 o                         
   1  12   4        149.63        150.19        10.32 o                         
   2  12   4       1466.33       1466.64        23.93 o                         
   3  12   4       1300.81       1319.97        18.25 o                         
   4  12   4         20.29         25.46         2.83 o                         
   5  12   4        234.26        239.49         5.97 o                         
   6  12   4       1697.93       1703.94        26.78 o                         
   7  12   4        125.41        128.54         5.47 o                         
   8  12   4        322.51        311.71         8.33 o                         
   9  12   4        525.14        522.36        13.34 o                         
   1  13   4       2201.41       2208.46        34.18 o                         
   2  13   4       2261.59       2238.82        33.67 o                         
   3  13   4        217.12        196.53         6.08 o                         
   4  13   4       1883.81       1860.67        28.28 o                         
   5  13   4        570.47        557.99        11.33 o                         
   6  13   4        106.00        100.21         5.55 o                         
   7  13   4        524.54        578.76        15.10 o                         
   8  13   4        607.96        596.50        13.35 o                         
   0  14   4       1841.93       1855.67        44.35 o                         
   1  14   4        277.63        282.25         9.80 o                         
   2  14   4        133.95        143.98         5.97 o                         
   3  14   4       2375.81       2387.92        37.31 o                         
   4  14   4        142.31        169.26         6.96 o                         
   5  14   4        639.13        662.56        13.86 o                         
   6  14   4       1204.33       1192.91        21.26 o                         
   1  15   4       1276.47       1255.54        50.93 o                         
   2  15   4        984.36        977.37        18.66 o                         
   3  15   4         15.16         12.39         3.42 o                         
   4  15   4       1324.43       1316.52        25.38 o                         
   5  15   4       1278.46       1215.24        23.26 o                         
   0  16   4       1046.72       1054.23        48.17 o                         
   1  16   4        263.57        254.24        18.73 o                         
   2  16   4        224.21        244.91         9.65 o                         
   1   1   5        187.03        207.16         3.14 o                         
   2   1   5        230.45        247.38         3.24 o                         
   3   1   5         11.25         12.67         1.88 o                         
   4   1   5        201.72        198.41         3.58 o                         
   5   1   5         42.45         38.40         1.64 o                         
   6   1   5        219.05        215.27         3.38 o                         
   7   1   5         59.93         60.28         2.34 o                         
   8   1   5         34.98         32.40         2.79 o                         
   9   1   5         20.61         18.13         2.90 o                         
  10   1   5         49.33         45.75         3.99 o                         
  11   1   5          0.75          0.58         2.10 o                         
  12   1   5         13.27          4.68         2.89 o                         
   0   2   5        665.74        682.49        15.07 o                         
   1   2   5          3.14          5.50         0.89 o                         
   2   2   5         21.33         24.67         1.41 o                         
   3   2   5        401.74        410.11         7.24 o                         
   4   2   5        158.69        168.70         3.26 o                         
   5   2   5        215.12        211.63         4.35 o                         
   6   2   5          9.49         11.31         1.14 o                         
   7   2   5        263.40        261.72         4.30 o                         
   8   2   5         12.34         11.93         2.10 o                         
   9   2   5         45.55         52.43         3.20 o                         
  10   2   5         51.49         42.92         3.64 o                         
  11   2   5          1.64          4.54         2.52 o                         
  12   2   5        103.21         88.79         8.22 o                         
   1   3   5       1248.99       1292.92        11.90 o                         
   2   3   5        212.09        222.47         4.28 o                         
   3   3   5        241.05        242.78         4.89 o                         
   4   3   5        523.00        518.84        11.36 o                         
   5   3   5          1.52          2.64         1.65 o                         
   6   3   5          1.22         -1.77         1.77 o                         
   7   3   5         64.30         70.14         2.66 o                         
   8   3   5          1.75          6.22         2.13 o                         
   9   3   5          6.83          4.71         1.86 o                         
  10   3   5         69.88         65.84         6.19 o                         
  11   3   5          7.94          4.95         2.62 o                         
  12   3   5          2.23          3.09         2.55 o                         
   0   4   5        288.18        260.72         7.22 o                         
   1   4   5         17.59         20.98         1.17 o                         
   2   4   5        218.58        201.08         4.41 o                         
   3   4   5          8.37          9.54         1.97 o                         
   4   4   5         28.75         31.45         2.41 o                         
   5   4   5          5.27          3.80         2.00 o                         
   6   4   5         20.17         20.16         1.57 o                         
   7   4   5          0.62          0.79         1.68 o                         
   8   4   5         20.13         17.51         2.21 o                         
   9   4   5         16.90         12.14         1.99 o                         
  10   4   5         41.42         28.94         3.90 o                         
  11   4   5          0.04         -2.38         2.38 o                         
   1   5   5         57.20         57.59         1.68 o                         
   2   5   5          0.22         -0.07         1.13 o                         
   3   5   5        473.89        489.15         8.59 o                         
   4   5   5        206.93        204.30         5.62 o                         
   5   5   5         51.97         54.71         3.41 o                         
   6   5   5          0.05          2.28         1.59 o                         
   7   5   5        173.09        182.17         4.32 o                         
   8   5   5         99.96        102.38         3.53 o                         
   9   5   5        138.51        135.18         4.60 o                         
  10   5   5         52.01         53.19         4.37 o                         
  11   5   5         42.54         36.13         6.04 o                         
   0   6   5         75.05         74.14         2.21 o                         
   1   6   5         63.19         63.53         2.82 o                         
   2   6   5         63.03         52.97         3.07 o                         
   3   6   5          3.74          1.57         1.62 o                         
   4   6   5          7.47          5.94         1.85 o                         
   5   6   5         28.04         27.42         1.81 o                         
   6   6   5          9.34         11.13         1.75 o                         
   7   6   5        327.98        340.92         5.50 o                         
   8   6   5          3.03         -0.33         1.65 o                         
   9   6   5        406.26        395.19        10.16 o                         
  10   6   5          0.06          0.78         2.65 o                         
  11   6   5         57.11         50.85         5.56 o                         
   1   7   5         67.18         65.68         2.06 o                         
   2   7   5        246.45        234.89         3.85 o                         
   3   7   5         56.84         58.87         3.88 o                         
   4   7   5        260.46        248.57         4.02 o                         
   5   7   5        107.30         99.77         2.79 o                         
   6   7   5        161.16        153.80         3.49 o                         
   7   7   5         37.33         38.49         2.32 o                         
   8   7   5          3.60          1.49         1.94 o                         
   9   7   5         26.67         21.40         2.76 o                         
  10   7   5          0.43         -1.82         3.65 o                         
   0   8   5          0.05         -0.25         2.42 o                         
   1   8   5          2.38          3.29         1.39 o                         
   2   8   5          4.61          4.95         1.35 o                         
   3   8   5          1.10          1.97         1.14 o                         
   4   8   5          8.95          9.06         1.25 o                         
   5   8   5          0.22          1.51         1.22 o                         
   6   8   5          5.43          4.27         1.23 o                         
   7   8   5         20.71         11.69         2.21 o                         
   8   8   5         20.08         19.29         2.77 o                         
   9   8   5         34.06         27.15         5.10 o                         
  10   8   5         27.76         18.67         4.40 o                         
   1   9   5         17.17         15.62         2.09 o                         
   2   9   5          6.22          8.31         1.79 o                         
   3   9   5         10.03         11.92         2.03 o                         
   4   9   5         10.92          9.13         1.68 o                         
   5   9   5         53.75         59.90         2.73 o                         
   6   9   5         33.37         30.97         2.88 o                         
   7   9   5         66.57         60.27         5.28 o                         
   8   9   5         11.88          8.45         2.57 o                         
   9   9   5          0.57          5.85         3.50 o                         
   0  10   5         25.83         26.74         3.52 o                         
   1  10   5        120.25        121.05         3.35 o                         
   2  10   5         56.69         75.69         4.51 o                         
   3  10   5         13.77         17.15         2.41 o                         
   4  10   5          2.69          3.79         1.76 o                         
   5  10   5        112.32        114.18         3.46 o                         
   6  10   5         18.80         16.16         2.33 o                         
   7  10   5         67.43         48.41         5.09 o                         
   8  10   5          0.03         -1.60         3.29 o                         
   9  10   5         93.61        101.31         7.22 o                         
   1  11   5        601.76        599.07         9.38 o                         
   2  11   5        130.41        137.52         4.23 o                         
   3  11   5        127.77        125.69         4.10 o                         
   4  11   5         18.77         20.00         2.70 o                         
   5  11   5         35.15         30.37         4.11 o                         
   6  11   5         27.70         13.50         3.64 o                         
   7  11   5          3.21          0.67         2.87 o                         
   8  11   5         52.73         46.15         7.29 o                         
   0  12   5        975.64        989.80        21.97 o                         
   1  12   5        133.11        146.87         5.31 o                         
   2  12   5         45.66         55.86         3.98 o                         
   3  12   5          5.09          3.44         1.90 o                         
   4  12   5          0.00         -0.82         2.28 o                         
   5  12   5        128.65        130.99         5.50 o                         
   6  12   5        167.09        158.16         7.79 o                         
   7  12   5         25.34         21.46         4.51 o                         
   1  13   5          4.64          3.44         2.05 o                         
   2  13   5         50.10         54.94         3.50 o                         
   3  13   5          6.20          3.90         2.73 o                         
   4  13   5         37.64         27.05         3.25 o                         
   5  13   5          6.59          3.70         3.82 o                         
   6  13   5         11.99         16.91         5.09 o                         
   0  14   5         44.96         41.80        13.46 o                         
   1  14   5          9.37          8.97         2.76 o                         
   2  14   5         45.44         34.63         3.70 o                         
   3  14   5        119.31        128.26         5.61 o                         
   4  14   5          0.06          2.09         3.56 o                         
   1  15   5        118.07        127.21         7.08 o                         
   0   0   6         48.31         47.67         2.38 o                         
   1   0   6       2913.97       2896.84        52.78 o                         
   2   0   6         11.56         14.00         6.78 o                         
   3   0   6       3108.14       3000.43       134.60 o                         
   4   0   6        696.75        655.81        18.12 o                         
   5   0   6       2950.44       2985.71        57.36 o                         
   6   0   6        861.82        839.38        14.00 o                         
   7   0   6         24.71         24.25         1.67 o                         
   8   0   6        309.84        294.79         8.29 o                         
   9   0   6        275.93        273.68        15.49 o                         
  10   0   6         23.54         19.24         7.04 o                         
   1   1   6       4220.66       4227.34        68.11 o                         
   2   1   6        786.44        787.88        12.09 o                         
   3   1   6         78.73         82.24         3.72 o                         
   4   1   6       1309.65       1204.10        21.42 o                         
   5   1   6       1491.41       1423.60        25.57 o                         
   6   1   6         16.36         17.66         1.60 o                         
   7   1   6       1228.21       1212.69        16.68 o                         
   8   1   6        222.88        222.55         5.32 o                         
   9   1   6         12.73          7.68         3.26 o                         
  10   1   6        562.39        570.38        17.97 o                         
   0   2   6       3341.26       3309.15        72.48 o                         
   1   2   6       1053.36       1082.34        14.60 o                         
   2   2   6       1004.33       1016.61        12.61 o                         
   3   2   6        862.73        891.28        10.73 o                         
   4   2   6         91.73         96.13         3.50 o                         
   5   2   6        492.36        493.50         7.83 o                         
   6   2   6       1033.93       1051.82        14.44 o                         
   7   2   6        448.92        454.29         7.34 o                         
   8   2   6        118.22        125.99         4.08 o                         
   9   2   6        824.43        837.31        15.25 o                         
  10   2   6        108.23        114.10         5.85 o                         
   1   3   6       1237.55       1261.58        18.13 o                         
   2   3   6       1598.46       1611.28        19.82 o                         
   3   3   6         23.06         22.56         1.98 o                         
   4   3   6       1451.44       1511.03        19.05 o                         
   5   3   6        781.38        786.28        12.26 o                         
   6   3   6         66.44         62.80         3.76 o                         
   7   3   6        343.83        349.07         7.54 o                         
   8   3   6        946.95        956.94        14.64 o                         
   9   3   6          0.12         -0.14         2.02 o                         
  10   3   6        837.13        856.27        18.21 o                         
   0   4   6       1912.80       2011.82        37.57 o                         
   1   4   6        875.70        911.90        11.41 o                         
   2   4   6        135.86        151.61         3.05 o                         
   3   4   6       1709.16       1782.89        27.64 o                         
   4   4   6        670.96        660.08        10.63 o                         
   5   4   6        421.96        427.86         8.04 o                         
   6   4   6       2058.28       2032.02        38.77 o                         
   7   4   6        605.99        610.60        10.29 o                         
   8   4   6        181.03        188.68         5.64 o                         
   9   4   6       1333.44       1347.74        29.57 o                         
  10   4   6        197.82        200.93         8.03 o                         
   1   5   6        656.02        730.59        10.08 o                         
   2   5   6        676.29        700.81         8.64 o                         
   3   5   6        542.51        534.66         8.34 o                         
   4   5   6       1424.55       1441.19        19.85 o                         
   5   5   6       2981.83       2963.79        43.75 o                         
   6   5   6          6.16          7.25         2.40 o                         
   7   5   6       2274.52       2324.03        35.01 o                         
   8   5   6         70.55         79.92         5.32 o                         
   9   5   6         17.43         16.76         3.46 o                         
  10   5   6        460.98        462.46        12.81 o                         
   0   6   6       2447.87       2454.03        48.39 o                         
   1   6   6       1590.06       1618.72        18.94 o                         
   2   6   6        758.31        768.98         9.58 o                         
   3   6   6       2525.24       2612.61        37.22 o                         
   4   6   6         73.93         86.60         3.85 o                         
   5   6   6        512.67        520.70         9.42 o                         
   6   6   6       1115.83       1131.50        17.41 o                         
   7   6   6       1186.30       1170.60        19.37 o                         
   8   6   6        305.43        311.72         8.88 o                         
   9   6   6       2411.94       2390.97        46.08 o                         
   1   7   6       3316.10       3314.45        46.06 o                         
   2   7   6       1089.03       1135.33        14.37 o                         
   3   7   6          4.24          3.47         2.13 o                         
   4   7   6       2348.23       2387.83        34.58 o                         
   5   7   6       1025.10       1021.44        19.05 o                         
   6   7   6          9.04         13.48         2.45 o                         
   7   7   6       1458.58       1436.77        26.79 o                         
   8   7   6         51.61         48.23         5.52 o                         
   9   7   6         27.07         18.65         5.35 o                         
   0   8   6       4182.69       4223.41        93.04 o                         
   1   8   6        757.73        757.04        11.72 o                         
   2   8   6       1166.94       1180.12        15.72 o                         
   3   8   6       2330.43       2305.91        33.99 o                         
   4   8   6         52.53         48.77         3.30 o                         
   5   8   6        957.31        936.71        13.87 o                         
   6   8   6       1208.65       1195.50        21.53 o                         
   7   8   6         61.11         65.53         7.12 o                         
   8   8   6        215.33        230.18         8.52 o                         
   1   9   6       2156.44       2180.52        31.44 o                         
   2   9   6       2012.53       1988.79        31.44 o                         
   3   9   6         78.45         76.73         5.26 o                         
   4   9   6       2371.78       2334.75        39.18 o                         
   5   9   6        816.52        806.13        15.11 o                         
   6   9   6         16.43         12.28         3.06 o                         
   7   9   6        890.64        892.43        16.76 o                         
   8   9   6        457.78        488.05        12.81 o                         
   0  10   6       1474.35       1435.32        36.16 o                         
   1  10   6        446.72        421.80         9.84 o                         
   2  10   6        133.66        137.34         5.81 o                         
   3  10   6       1463.30       1465.48        25.65 o                         
   4  10   6        356.55        363.96         9.16 o                         
   5  10   6        560.18        547.66        14.22 o                         
   6  10   6       1551.46       1544.16        26.05 o                         
   7  10   6         62.92         54.64        10.99 o                         
   1  11   6       1471.77       1423.85        28.36 o                         
   2  11   6        595.84        584.17        11.48 o                         
   3  11   6          1.22          2.65         2.46 o                         
   4  11   6        638.19        639.28        14.74 o                         
   5  11   6       1179.29       1185.02        31.72 o                         
   6  11   6         13.32         13.52         3.63 o                         
   0  12   6        167.49        173.35         8.39 o                         
   1  12   6        716.10        686.39        18.39 o                         
   2  12   6        103.01        105.16         8.00 o                         
   3  12   6       1080.50       1088.66        20.88 o                         
   4  12   6        209.04        221.61         9.17 o                         
   5  12   6        398.68        398.02        14.57 o                         
   1  13   6        875.37        811.14        25.13 o                         
   2  13   6        222.54        220.13        13.02 o                         
   3  13   6          0.26          6.10         4.56 o                         
   1   1   7         25.84         30.71         1.91 o                         
   2   1   7         55.31         51.23         2.66 o                         
   3   1   7         45.31         45.46         3.64 o                         
   4   1   7         50.72         56.41         3.84 o                         
   5   1   7         92.16         97.15         6.01 o                         
   6   1   7         54.19         47.81         4.07 o                         
   7   1   7         58.44         57.27         4.79 o                         
   8   1   7          9.93          9.55         3.25 o                         
   9   1   7         24.22         25.34         4.03 o                         
   0   2   7         17.98         12.07         1.71 o                         
   1   2   7         10.06          6.78         1.54 o                         
   2   2   7         26.79         28.12         2.66 o                         
   3   2   7         87.60         82.72         3.11 o                         
   4   2   7          2.24          2.50         2.39 o                         
   5   2   7         17.78         10.06         3.44 o                         
   6   2   7         45.06         43.97         5.30 o                         
   7   2   7         47.85         43.89         6.63 o                         
   8   2   7         17.02         15.34         3.76 o                         
   1   3   7        350.03        346.30         6.34 o                         
   2   3   7         26.55         25.59         2.41 o                         
   3   3   7         72.27         70.73         2.81 o                         
   4   3   7         46.60         45.90         3.05 o                         
   5   3   7         18.03          9.74         2.79 o                         
   6   3   7          8.25          4.62         2.54 o                         
   7   3   7         13.57          6.20         3.04 o                         
   8   3   7         18.98         12.76         4.32 o                         
   0   4   7        160.99        170.24         6.09 o                         
   1   4   7          2.02          2.45         1.23 o                         
   2   4   7        211.67        204.44         5.01 o                         
   3   4   7          7.91          7.91         1.73 o                         
   4   4   7         47.51         45.05         2.31 o                         
   5   4   7          2.66         -0.54         2.25 o                         
   6   4   7          3.74          1.52         2.67 o                         
   7   4   7          9.45          4.47         2.83 o                         
   8   4   7          0.27          5.21         3.29 o                         
   1   5   7          1.50          1.41         2.05 o                         
   2   5   7          2.23          1.83         1.82 o                         
   3   5   7        141.22        125.25         4.33 o                         
   4   5   7        119.30        113.25         3.95 o                         
   5   5   7         18.02         15.64         2.46 o                         
   6   5   7         21.72         13.97         3.50 o                         
   7   5   7        100.70         94.86         5.30 o                         
   8   5   7         84.00         69.81         7.21 o                         
   0   6   7         62.30         64.86         4.51 o                         
   1   6   7         16.39         10.03         2.97 o                         
   2   6   7          5.14          3.92         2.25 o                         
   3   6   7         47.05         37.74         3.72 o                         
   4   6   7         15.29         11.71         2.89 o                         
   5   6   7          0.17         -0.18         1.63 o                         
   6   6   7          5.68          3.88         2.62 o                         
   7   6   7         30.01         21.10         4.87 o                         
   1   7   7          4.85          3.26         2.15 o                         
   2   7   7         31.32         27.77         3.00 o                         
   3   7   7         23.74         19.21         2.82 o                         
   4   7   7         45.01         45.76         6.96 o                         
   5   7   7         33.83         25.64         4.00 o                         
   6   7   7          4.90          6.76         2.77 o                         
   7   7   7         65.72         74.29         4.78 o                         
   0   8   7          7.54          3.62         4.05 o                         
   1   8   7          1.77          0.57         2.70 o                         
   2   8   7         21.10          9.16         2.73 o                         
   3   8   7          0.84          2.73         2.39 o                         
   4   8   7          1.71          2.17         3.01 o                         
   5   8   7          2.32          4.09         3.74 o                         
   6   8   7         11.68          9.05         3.89 o                         
   1   9   7          0.14         -1.10         2.57 o                         
   2   9   7          0.03         -1.33         2.52 o                         
   3   9   7         14.12          8.97         3.28 o                         
   4   9   7          1.79          8.36         4.70 o                         
   5   9   7         76.85         78.08        15.59 o                         
   0  10   7        165.64        145.74        10.75 o                         
   1  10   7         15.17          8.75         3.19 o                         
   2  10   7          1.55         -0.59         2.70 o                         
   3  10   7         11.22          9.05         5.34 o                         
   4  10   7          8.35         -1.23         3.89 o                         
   1  11   7         66.36         64.30        11.36 o                         
   2  11   7        126.43        124.02         9.20 o                         
   0   0   8       6285.69       6236.16       329.26 o                         
   1   0   8         76.35         83.43        14.69 o                         
   2   0   8        871.65        887.50        59.03 o                         
   3   0   8        832.98        853.69        35.55 o                         
   4   0   8         59.09         63.36        11.14 o                         
   5   0   8        107.24        114.21        15.69 o                         
   6   0   8       1795.89       1935.30        73.07 o                         
   1   1   8        513.20        575.97        19.38 o                         
   2   1   8       1817.28       1825.38        50.62 o                         
   3   1   8          3.53          2.93         4.67 o                         
   4   1   8       1745.73       1786.70        45.04 o                         
   5   1   8        789.39        826.06        26.73 o                         
   6   1   8         69.49         67.27         7.90 o                         
   0   2   8       2056.62       2058.84        71.55 o                         
   1   2   8        361.73        396.27        16.70 o                         
   2   2   8        212.07        204.22        14.18 o                         
   3   2   8       1439.60       1405.89        38.40 o                         
   4   2   8        135.21        143.09        10.23 o                         
   5   2   8        428.37        456.94        12.24 o                         
   6   2   8       1063.79       1113.11        27.34 o                         
   1   3   8       1149.67       1139.91        65.11 o                         
   2   3   8        677.87        694.93        22.34 o                         
   3   3   8          4.94          4.59         4.72 o                         
   4   3   8        698.03        716.40        16.62 o                         
   5   3   8        916.92        938.62        20.04 o                         
   0   4   8       1058.79        993.50        47.88 o                         
   1   4   8        280.53        282.78        12.70 o                         
   2   4   8        100.59        115.88        10.08 o                         
   3   4   8        667.22        663.67        14.83 o                         
   4   4   8        213.62        223.12         9.68 o                         
   5   4   8        186.69        193.40         7.89 o                         
   1   5   8        528.39        497.28        17.69 o                         
   2   5   8        992.74        969.97        26.24 o                         
   3   5   8         41.16         30.81         3.91 o                         
   4   5   8        582.43        599.90        15.63 o                         
   5   5   8        458.75        476.54        15.54 o                         
   0   6   8        979.55        893.12        44.42 o                         
   1   6   8         97.78        100.39         7.12 o                         
   2   6   8         14.84         19.82         3.94 o                         
   3   6   8        478.48        496.70        12.25 o                         
   4   6   8        467.08        452.79        13.59 o                         
   1   7   8        533.42        539.78        13.50 o                         
   2   7   8        850.75        790.62        20.06 o                         
   3   7   8         95.50         85.32        10.29 o                         
                                                                                
